# Supplementary material for: EcDNA-borne structural variants drive oncogenic fusion transcript amplification
Source: Cell. Author manuscript; Available in PMC 2026 Jul 26. (PMC13402033; doi:10.1016/j.cell.2025.12.009)
Supplement: Table S3 [file NIHMS2185007-supplement-Table_S3.xlsx]

## Sheet: RT-qPCR primers
Table S3. Lists of oligo sequences used in this study (RT-qPCR primers)
Oligonucleotidename	Sequence(5′to3′)	Target
nLucreporter-Forward	CGTGTTCGACGGCAAAAAGA	nLuc reporter
nLucreporter-Reverse	CGGTCACTCCGTTGATGGTT	nLuc reporter
fLucreporter-Forward	GCTCAGCAAGGAGGTAGGTG	fLuc reporter
fLucreporter-Reverse	TCTTACCGGTGTCCAAGTCC	fLuc reporter
CanonicalMYC-Forward	AGGCTCTCCTTGCAGCTGCTTA	Canonical MYC
CanonicalMYC-Reverse	CGTCGCAGTAGAAATACGGCTGCA	Canonical MYC
PVT1-exon 1-Forward	GAAAGGATGTTGGCGGTCCCTG	PVT1-MYC, PVT1-CASC8, PVT1-MYH7
MYC-Reverse	GCTAACGTTGAGGGGCATCGTC	PVT1-MYC
CASC8-Forward	AGGTGTGTTGAATATGGCAGAG	Canonical CASC8
CASC8-Reverse	GACAGCTTGTGTCTGCTTCA	Canonical CASC8, PVT1-CASC8
MYH7-Forward	GAAGAACATGGAACAGACCATTAAG	Canonical MYH7
MYH7-Reverse	GGAACTTGGACAGGTTGGT	Canonical MYH7, PVT1-MYH7
GAPDH-Forward	GGGCTCTCCAGAACATCATC	GAPDH
GAPDH-Reverse	CCTGCTTCACCACCTTCTTG	GAPDH
MYC-Flag-mNG11reporter-Forward	GAATGGCAAAAAGCATTTACAGATATG	MYC-Flag-mNG11 reporter
MYC-Flag-mNG11reporter-Reverse	GTCCAATTTGAGGCAGTTTACATTATG	MYC-Flag-mNG11 reporter
mCherryreporter-Forward	AGTTCATGCGCTTCAAGGTG	mCherry reporter
mCherryreporter-Reverse	CGACATCCCCGACTACTTGA	mCherry reporter

## Sheet: ChIRP probes
Table S3. Lists of oligo sequences used in this study (ChIRP biotinylated probes)
Oligonucleotide name	Sequence (5′ to 3′)
PVT1_exon1_1	atcctttccgcaaggaaatcO
PVT1_exon1_2	ctttgctcgcagctcgtcgtO
PVT1_exon1_3	actggaaggtgccgggggtcO
PVT1_exon1_4	tctccacaggtcacagggacO
PVT1_exon1_5	ccacacgcgctctgcccggaO
PVT1_exon1_6	ccgcgggcccatgtgctcggO
PVT1_exon1_7	cctcctcgtcccggccgcccO
PVT1_exon1_8	tggagggcagatctggccgtO
PVT1_exon1_9	tcgtcgtcgcccctcctcgtO
PVT1_exon1_10	tcccggggcacatctttgctO
PVT1_exon1_11	gaaatccactggaaggtgccO
PVT1_exon1_12	cgccaacatcctttccgcaaO
PVT1_exon1_13	gtctccacaggtcacagggaO
MYC_exon1_1	atgggcaaagtttcgtggatO
MYC_exon1_2	tgttgtaagttccagtgcaaO
MYC_exon1_3	caaatgggcagaatagcctcO
MYC_exon1_4	aggagagcctttcagagaagO
MYC_exon1_5	aaatccagcgtctaagcagcO
MYC_exon1_6	ggttttccactacccgaaaaO
MYC_exon1_7	tggaattactacagcgagttO
MYC_exon1_8	cgcccggctcttccaccctaO
MYC_exon1_9	attcgctccggatctcccttO
MYC_exon2_1	ttcctgttggtgaagctaacO
MYC_exon2_2	agtcgtagtcgaggtcatagO
MYC_exon2_3	agtagaaatacggctgcaccO
MYC_exon2_4	tagaagttctcctcctcgtcO
MYC_exon2_5	agctcgaatttcttccagatO
MYC_exon2_6	aacgtaggagggcgagcagaO
MYC_exon2_7	cgaagggagaagggtgtgacO
MYC_exon2_8	aaactctggttcaccatgtcO
MYC_exon2_9	tttgatgaaggtctcgtcgtO
MYC_exon2_10	cacatacagtcctggatgatO
MYC_exon2_11	cttctctgagacgagcttggO
MYC_exon2_12	tcagatcctgcaggtacaagO
MYC_exon2_13	ttgagagggtaggggaagacO
MYC_exon2_14	agagaaggcgctggagtcttO
MYC_exon2_15	cgtcgaggagagcagagaatO
MYC_exon3_1	atttcttcctcatcttcttgO
MYC_exon3_2	tgcctcttttccacagaaacO
MYC_exon3_3	agaaggtgatccagactctgO
MYC_exon3_4	ctgtgaggaggtttgctgtgO
MYC_exon3_5	ttgtgctgatgtgtggagacO
MYC_exon3_6	gatagtccttccgagtggagO
MYC_exon3_7	tgtccaacttgaccctcttgO
MYC_exon3_8	tgatctgtctcaggactctgO
MYC_exon3_9	tggtgcattttcggttgttgO
MYC_exon3_10	tcttgacattctcctcggtgO
MYC_exon3_11	tccaagacgttgtgtgttcgO
MYC_exon3_12	aaagctccgttttagctcgtO
MYC_exon3_13	atctggtcacgcagggcaaaO
MYC_exon3_14	tttcattgttttccaactccO
MYC_exon3_15	aaggataactaccttgggggO
MYC_exon3_16	cttggacggacaggatgtatO
MYC_exon3_17	aatgagcttttgctcctctgO
MYC_exon3_18	cgcaacaagtcctcttcagaO
MYC_exon3_19	ttcaactgttctcgtcgtttO
MYC_exon3_20	gtagctgttcaagtttgtgtO
MYC_exon3_21	tccttacgcacaagagttccO
MYC_exon3_22	ggaatcgttttccttactttO
MYC_exon3_23	tcaggacatttctgttagaaO
MYC_exon3_24	acaagttcataggtgattgcO
MYC_exon3_25	ggttgcatttgatcatgcatO
MYC_exon3_26	aagactcagccaaggttgtgO
MYC_exon3_27	tggctaaatctttcagtctcO
MYC_exon3_28	ccaatttgaggcagtttacaO
MYC_exon3_29	agttcttttatgcccaaagtO
MYC_exon3_30	ttagggtttatagtacctatO
MYC_exon3_31	gccagttattttattttttcO
MYC_exon3_32	acaacttaagatttggctcaO
MYC_exon3_33	ttgggagggggaagaaacgaO
MYC_exon3_34	acaaacagggatggtggtggO
MYC_exon3_35	ctctgaaggggcaattgatgO
MYC_exon3_36	actcttgcctttcttaagacO
MYC_exon3_37	gacccatttcaacagaggaaO
MYC_exon3_38	acttaaagaccttaaggcccO
MYC_exon3_39	agcatcttagaacctccaagO
MYC_exon3_40	tgttatcatagtctccaggaO
MYC_exon3_41	tccttctaactgtcaactctO
MYC_exon3_42	cttgtatctcctttgcctacO
MYC_exon3_43	ttaactgctacctttgacctO
MYC_exon3_44	ccttatgcctctttgtgtacO
MYC_exon3_45	agtaacaggagtttcttcctO
MYC_exon3_46	gactggcactggttaactaaO
MYC_exon3_47	ctgggtttggagtgagcaggO
MYC_exon3_48	ccatcaactgggcagaattcO
MYC_exon3_49	ggttgtgaaggcagcagaagO
MYC_exon3_50	gcgaagggttaagtgttttgO
MYC_exon3_51	cagatgaaccaaggcatgatO
MYC_exon3_52	tgatctcagcacattagaccO
MYC_exon3_53	cattaggtcctaaaccttctO
MYC_exon3_54	gcattgttatgacttgagtcO
MYC_exon3_55	ctgagaggtggcttggacagO
MYC_exon3_56	aactcctgtactcacaagcaO
MYC_exon3_57	aacataacccactggactgtO
MYC_exon3_58	caggcttagatgttgagactO
MYC_exon3_59	aaaggggaactgatgcctgaO
MYC_exon3_60	tggtgaccttctcattgtaaO
MYC_exon3_61	ggctaaggtaggagtcaagaO
MYC_exon3_62	ccgtcatgagtctgattcaaO
MYC_exon3_63	tgatctgaactggcttcttcO
MYC_exon3_64	tgactcccatgacaaagaatO
MYC_exon3_65	ggatggaagcaaggagagttO
MYC_exon3_66	agcatgtgtcatgagtatgtO
MYC_exon3_67	taccttttcaaggactcaggO
MYC_exon3_68	cataggttttcagaggcttaO
MYC_exon3_69	aacatcatttctggtttgggO
MYC_exon3_70	cagcaatagcatccttcattO
MYC_exon3_71	cctactttgagactgagacaO
MYC_exon3_72	ccaaagtacagggagctgaaO
MYC_exon3_73	attgatttatgggtggtggtO

## Sheet: Flex scRNA-seq probes
Table S3. Lists of oligo sequences used in this study (Flex scRNA-seq custom probes)
Oligonucleotide name	Target gene name	LHS sequence (5′ to 3′)	RHS sequence (5′ to 3′)	Combined 50 bp probe sequence (5′ to 3′)
PVT1 E1-MYC E2 junction	PVT1-MYC	TGAAGCTAACGTTGAGGGGCATCGT	CGCGGGAGGCTGTGGAGGGCAGATC	TGAAGCTAACGTTGAGGGGCATCGTCGCGGGAGGCTGTGGAGGGCAGATC
MYC exon 1–2 junction	Canonical MYC	TGAAGCTAACGTTGAGGGGCATCGT	CGCGGGAGGCTGCTGGTTTTCCACT	TGAAGCTAACGTTGAGGGGCATCGTCGCGGGAGGCTGCTGGTTTTCCACT
PVT1 exon 1	PVT1	AAATCCACTGGAAGGTGCCGGGGGT	CCCGGGGCACATCTTTGCTCGCAGC	AAATCCACTGGAAGGTGCCGGGGGTCCCGGGGCACATCTTTGCTCGCAGC
PVT1 exon 9_1	PVT1	TTGCTTCTGGGTGGAGCCATAAGGT	CCAGGTGGAGTCATGGGTGTCAGAC	TTGCTTCTGGGTGGAGCCATAAGGTCCAGGTGGAGTCATGGGTGTCAGAC
PVT1 exon 9_2	PVT1	AGACACGAGGCCGGCCACGCCACGT	GGGCGATGAAGTTCGTACTCATCTT	AGACACGAGGCCGGCCACGCCACGTGGGCGATGAAGTTCGTACTCATCTT
CASC11 exon 2_1	CASC11	TGTTCCTCTCGTTGGAACACATGCT	TGGCATTAAAATGCTTGTGAGAACT	TGTTCCTCTCGTTGGAACACATGCTTGGCATTAAAATGCTTGTGAGAACT
CASC11 exon 2_2	CASC11	CAAAACTCAACGCAACACAGGATAT	GGAAGCTCTCAGGCCTGACGTTAAC	CAAAACTCAACGCAACACAGGATATGGAAGCTCTCAGGCCTGACGTTAAC
PCAT1 exon 2_1	PCAT1	ACAACTTCTCGTGTAGTTGTAAGAT	GATCAGCTTCAATGATTCCTCTCAA	ACAACTTCTCGTGTAGTTGTAAGATGATCAGCTTCAATGATTCCTCTCAA
PCAT1 exon 2_2	PCAT1	TGAAGAAGTGGTAGTTAGTTGGCAA	GACGTCAGGTGAATATGGCGGATGA	TGAAGAAGTGGTAGTTAGTTGGCAAGACGTCAGGTGAATATGGCGGATGA
