# Supplementary material for: EcDNA-borne structural variants drive oncogenic fusion transcript amplification
Source: Cell. Author manuscript; Available in PMC 2026 Jul 26. (PMC13402033; doi:10.1016/j.cell.2025.12.009)
Supplement: Table S4 [file NIHMS2185007-supplement-Table_S4.xlsx]

## Sheet: ChIRP-MS
Table S4. PVT1-exon1 and total MYC ChIRP-MS in COLO320DM and COLO320HSR. The fold change (FC) relative to the RNase control and the protein abundance of each protein in each sample. ChIRP-MS with pooled probes against PVT1 exon 1 and canonical MYC exon 1–3 to capture total MYC transcripts.
GeneSymbol	COLO320DM_PVT1-exon1_FC	COLO320DM_totalMYC_FC	COLO320HSR_totalMYC_FC	COLO320DM_PVT1-exon1_Abundances	COLO320DM_totalMYC_Abundances	COLO320HSR_totalMYC_Abundances
HNRNPM	4.601	2.535	0.614	280.8	79.7	107
HNRNPA1L2	4.205	2.048	0.68	290.4	88.5	95.4
HNRNPCL1	4.06	1.494	0.989	175	100.8	139.1
S100A8	3.803	1.068	3.641	115.5	74.1	335.6
HNRNPD	3.686	2.114	0.573	267.9	93.7	89.8
HNRNPU	3.555	1.476	0.546	201.2	81.2	119.1
RPS13	3.44	0.699	0.465	247.3	55.8	78.1
SRSF10	3.416	3.577	3.347	97.7	236.1	232
HNRNPK	3.336	1.722	0.623	226	98.5	95.6
HNRNPDL	3.101	1.42	0.543	193.7	84.8	107.3
DDX39A	3.09	1.631	1.318	192.5	134.9	124.4
HNRNPAB	2.956	0.976	0.465	216.2	73.5	84.8
TPM3	2.889	0.214	1.645	127.8	77.1	84.2
RPL31	2.874	0.804	0.469	177.4	81.4	87.7
S100A9	2.808	1.364	1.837	109.2	84.5	287.1
RPL5	2.686	1.443	0.638	197.4	97.5	96.8
TRA2B	2.685	4.099	2.697	106.8	268.7	174.7
HNRNPA2B1	2.657	1.255	0.956	184.8	107.9	109.3
HNRNPA3	2.64	1.354	0.975	179.9	100.6	124.5
HNRNPL	2.603	1.62	0.392	198.6	91.6	74.8
RPS18	2.533	1.008	0.411	236.2	64.1	72.3
RRBP1	2.489	2.051	0.237	316.5	43.7	43.9
SFPQ	2.429	1.115	0.659	214.2	72.2	105.9
SERBP1	2.398	1.212	0.736	264.2	77.3	84.2
CLU	2.376	0.922	5.901	80.1	66.7	394.7
RPS3	2.297	1.079	0.664	214.5	79.8	86.8
PTBP1	2.288	1.729	0.484	179.9	101.9	95.6
RPL34	2.234	0.35	0.377	183.5	38.5	78.2
MAGOH	2.229	1.225	1.876	152.3	92.3	198.8
BTF3L4	2.228	1.102	0.718	211.3	96.3	77.9
FUBP1	2.218	1.618	1.099	205.2	111.9	122.6
RPS4X	2.131	0.734	0.573	178.9	80.9	77.9
RPSA	2.011	1.097	0.554	240.2	69.2	81.2
DCD	2.01	1.775	1.677	108.8	149.9	134.6
RPS3A	1.983	0.936	0.751	191.6	85	96.7
IGKC	1.917	1.039	23.483	27.3	39.2	611.1
FUS	1.913	0.937	2.035	141.1	83.8	212.7
SRSF7	1.887	1.896	2.127	124	180.3	138.2
NCL	1.877	1.105	0.593	115.1	114.4	107.9
DDX17	1.842	1.499	1.299	132.7	138.1	140.6
SEC61A1	1.813	1.556	0.761	124.8	126.9	108.2
SEMG1	1.782	0.767	0.501	100.2	134.1	45.1
RPS14	1.776	0.765	1.214	146.7	89	114.5
HMGB1	1.773	1.247	0.502	154	99	97
HMGN2	1.765	0.873	0.657	75.6	66.1	163.2
RPL3	1.754	1.026	0.411	146	111.3	64
EIF4B	1.752	1.216	1.655	215.6	98.5	79.6
RPS20	1.729	1.35	0.505	210.1	70	88.8
SRSF2	1.725	1.157	1.83	102.8	141	130.1
GIGYF2	1.691	0.419	0.951	134.7	64.2	97.3
RPS12	1.681	2.067	0.752	149	122.9	96.9
EEF2	1.661	1.131	0.516	196.3	69.1	81.8
TPI1	1.63	1.039	1.22	163.5	94.7	109.3
RPS5	1.623	0.95	1.085	149.5	89.7	137.4
U2AF1	1.601	1.617	1.174	112.8	136.7	148.2
DSC1	1.596	0.799	0.739	93.1	118.8	109.9
TRIM28	1.577	1.393	0.248	149.9	58.1	75.8
EIF4A3	1.572	1.591	8.848	62.4	67.8	472.9
PPIA	1.571	1.216	1.358	201.8	97.5	108.3
GAPDH	1.569	1.075	1.164	158	89.9	112
GPI	1.561	0.929	2.397	155.5	94.5	157.6
SRSF1	1.55	2.089	2.251	127.7	184.5	123.8
ENO1	1.55	1.003	1.817	200.3	78.1	120.7
SET	1.545	1.188	1.26	164	97.3	111.9
SEPTIN2	1.537	1.351	1.265	177.8	83	138.4
SERPINB4	1.528	1.029	0.607	125	114.3	80.3
ALDH3A1	1.522	1.325	5.989	75.7	145.1	288.2
RPL13A	1.516	0.534	0.643	150.4	68	89.7
ESD	1.511	1.114	1.674	211.9	84.2	100.2
EIF4A1	1.506	1.095	1.149	156	96.8	130.1
LDHA	1.499	1.071	0.737	169.9	88.5	93.2
EEF1A1	1.498	1.076	0.781	195	81.7	95
FABP5	1.478	0.572	0.756	93	80.2	82.1
ADH5	1.472	1.38	0.607	158.8	90.8	96.4
CFL1	1.467	1.033	0.553	130.3	57	139.5
HSPA8	1.459	0.898	0.777	153.7	75.8	108.6
TUBB	1.453	0.847	0.349	155.2	60.2	81.1
MRPS26	1.443	0.94	1.061	205.3	105	82
KRT31	1.442	0.77	2.989	69.3	104.7	149.8
HNRNPR	1.44	0.977	1.135	110.5	103.9	142.8
AARS1	1.439	0.643	1.351	193.5	73.6	95.8
SLC25A6	1.437	0.98	0.298	172.8	72.7	60.6
ACTB	1.435	1.166	1.257	110.3	64.8	241.2
YBX1	1.433	1.2	0.833	106	131.9	98.7
HSP90AA1	1.43	1.057	0.549	166.7	69.9	88.4
TARS1	1.427	0.951	1.096	177.3	75.2	127.6
H1-5	1.408	0.694	0.506	55.5	69.5	137.2
CSTA	1.404	1.16	0.796	98.6	105.1	84.4
H1-4	1.404	0.676	0.52	47.3	51.1	167.9
NME2P1	1.403	1.065	1.449	231.6	74.8	99.3
NPM1	1.399	1.163	0.656	106	117.1	97.5
PLEC	1.393	0.684	0.51	239.2	50.8	70.3
ANXA5	1.385	0.839	0.632	94.2	35.6	199.5
LDHB	1.382	0.864	1.224	156.7	95.7	111.2
H1-3	1.369	0.688	0.453	44.3	55	146.9
CRNN	1.363	11.001	9.572	40.2	353.7	246.9
SBSN	1.358	1.587	1.082	103.8	142.6	115.7
PRDX1	1.353	1.04	0.86	129.6	100.7	108
APMAP	1.347	1.492	0.692	100.7	141.5	109.4
PSMA6	1.345	1.437	0.93	112.8	126.8	101
SOD1	1.345	1.23	1.797	104.1	117.2	149
HSP90AB1	1.341	0.756	0.71	181.2	58.1	90.1
CALML3	1.335	2.2	0.586	93.4	164.4	91.1
EIF3J	1.333	0.966	1.302	70.2	144.5	109
HDGF	1.332	0.984	1.122	88.8	125.7	134.6
KRT81	1.331	0.672	1.674	65.7	88.6	83.4
PHGDH	1.328	1.181	0.855	170.9	95.2	93
SERPINB1	1.326	1.094	6.077	53.6	77.2	402
PTGES3	1.325	0.817	0.689	132	87.2	100.7
SERPINA12	1.324	1.167	0.835	99.2	127.1	83.5
EEF1G	1.322	1.128	0.916	116.9	102.1	107.4
KRT77	1.319	1.156	0.787	184.8	107.1	76.1
LGALS7; LGALS7B	1.319	1.056	0.363	83.3	88.2	84.5
PRDX2	1.318	0.777	0.914	115.1	100.7	102.9
CASP14	1.317	1.334	1.113	108.4	125	88.1
PHB2	1.316	1.25	0.279	100.2	116.5	74
ARG1	1.309	1.169	0.938	78.4	115.5	91.6
IGLL5	1.305	1.003	52.906	11.3	21.7	708.9
RPL27A	1.302	0.444	0.498	130.9	80.2	60.9
ALDOA	1.298	1.074	0.576	130.7	80.1	97.7
PARK7	1.295	1.098	1.054	177.5	90	94.2
FLG	1.292	1.162	0.796	78.3	127.8	116.2
RANBP1	1.292	0.979	2.039	253.2	63.6	99.6
H3-3A; H3-3B	1.291	0.61	0.533	55.8	65.7	147.3
NUDC	1.285	2.469	1.276	197.3	117.3	92.2
PFN1	1.278	1.13	1.788	130.6	88.1	196.1
FLNA	1.278	0.68	0.513	131.8	75.4	80.5
RPL22	1.275	0.888	1.274	115.8	102	134.7
PGK1	1.271	1.159	1.932	148.7	140.4	124.1
AHCY	1.27	1.244	1.39	155.2	108.4	106.8
SDHA	1.27	0.851	1.307	192.5	76.6	85.3
ATP5MC1	1.264	1.297	0.308	156	63.9	67.2
G3BP1	1.261	0.276	0.94	136.5	24	128.2
RPL7A	1.249	0.896	1.218	91	120.1	121.4
PCBP1	1.243	1.263	1.115	111.5	124.6	106.7
H2AZ2	1.242	0.961	1.25	87.9	117.9	153.3
RAN	1.241	1.018	1.524	121.2	117.2	119.5
SRSF5	1.24	2.136	1.932	134.8	153.6	141.8
UBA52	1.24	0.93	0.744	100.3	102.3	84
TALDO1	1.239	1.019	1.068	89.8	95.7	167.5
TUBA1A	1.238	1.093	0.487	143.5	71.6	93.2
SAA1	1.238	0.891	18.79	21.3	25.7	639.5
TPM4	1.238	0.612	1.349	164.4	68.6	76.7
BPIFB1	1.231	0.759	29.281	25.9	38	596.6
EIF4A2	1.229	0.777	0.592	199.8	50.4	83.2
PSMB6	1.225	1.115	1.076	113.7	115.4	111.9
DPYSL2	1.224	1.111	0.934	137	86.9	132.7
RPL13	1.223	0.252	0.645	101.3	42.9	107.1
GSN	1.215	1.092	2.486	76.5	75.1	277.5
NDUFAF2	1.209	0.908	1.784	192.3	74.3	136.8
LRPPRC	1.203	0.901	1.108	239.6	62.3	72
NIPSNAP2	1.203	0.778	1.148	215.8	75.5	66.2
TXN	1.199	1.141	1.127	99.2	126.7	97.6
H1-2	1.199	0.666	0.562	43.6	51.4	167.3
IGHV6-1	1.198	1.063	20.01	24	33.3	614.8
ACO2	1.192	0.902	1.584	136.7	101.8	115.2
HSPA1B	1.191	1.129	0.881	143.2	75	126.6
IGLC2	1.19	1.003	21.625	20.1	53.7	563.7
ST13P4	1.189	0.687	0.895	150.6	73.7	106.2
UCHL1	1.188	1.07	1.11	139.3	113.5	94.2
IGHA1	1.187	0.931	9.979	36.6	59.1	472.5
RPS23	1.186	1.427	2.882	96.5	130.5	212.1
ANP32A	1.186	0.928	0.581	116.6	81.6	115.6
HMGN1	1.185	1.134	0.552	80.5	113.8	97.3
PSMB1	1.184	1.311	0.843	120.4	112	88.9
ACACB	1.183	1.079	1.307	189.8	93	79.9
HSPA5	1.183	0.77	0.484	126.7	70.9	79
PPA1	1.18	1.088	0.868	150.7	111.3	103.7
YWHAQ	1.18	0.731	1.147	103.3	114.1	125.6
ATP5F1C	1.18	0.728	0.943	202.6	62.3	99.3
H3-7	1.178	0.759	0.672	62.6	87.1	144.6
SQOR	1.177	0.975	1.199	116.1	112.8	109
NME1	1.174	1.034	1.593	181.4	102.4	97.9
RPL15	1.172	0.486	1.777	110.7	73.9	123.8
PCCA	1.169	0.953	1.565	251.4	69	63.5
ALDH2	1.167	0.808	1.857	176.7	95.6	100.5
PMPCB	1.165	1.903	1.177	231.4	68.5	91.8
MUC5B	1.163	0.946	10.079	51.3	73.4	421.9
TACO1	1.163	0.617	2.543	267.8	49.6	59.3
LPL	1.162	0.586	1.625	71.4	118.8	99.6
RPS9	1.16	0.804	0.5	115.2	88.3	92
PKM	1.156	1.089	1.802	179.2	86.5	144.9
SHMT2	1.153	1.047	1.266	242.1	72.5	64.5
TBCA	1.153	0.705	1.484	88.9	111.8	110.4
CALML5	1.149	1.17	0.74	62.3	127.4	83.3
KRT18	1.146	1.004	0.368	92.2	66.9	99.8
P4HB	1.146	0.969	0.96	89.6	94.5	154.6
BOLA3	1.145	1.491	1.637	234.7	82.9	85.9
ARPC2	1.144	1.324	1.096	92	114.6	165.3
H2AX	1.144	0.585	0.576	58	76.9	133.2
GLUD1	1.142	0.924	0.837	214.9	63.2	74.9
HADH	1.142	0.488	1.511	166.9	69.3	100.9
MCCC2	1.14	1.006	1.421	229.2	80.3	71.7
H4-16; H4C1; H4C11; H4C12; H4C13; H4C14; H4C15; H4C2; H4C3; H4C4; H4C5; H4C6; H4C8; H4C9	1.138	0.617	0.634	54.6	81.6	121.6
HSP90B1	1.135	0.833	0.378	107.9	62.2	88.7
TXNRD2	1.134	0.896	1.509	230.3	77.9	59.7
PCCB	1.13	0.912	1.595	225.4	74.6	74.3
HSPD1	1.129	0.989	1.23	252.6	62.6	64.7
ETFA	1.127	0.813	1.248	228.9	67	75.3
HAL	1.125	1.507	1.282	104	94.4	108.7
MCCC1	1.122	0.977	1.557	233	83	66.4
C1QBP	1.12	1.061	1.488	200.3	83.8	86.1
ATP5IF1	1.118	0.836	1.835	250.2	54.7	76.3
TCP1	1.116	0.947	0.754	96.4	113.5	105.6
HSPE1	1.115	1.163	1.449	218.4	94.4	74
XRCC5	1.114	1.395	0.753	156.6	83.2	112.1
RACK1	1.11	1.703	1.008	120.1	116	118.1
ZG16B	1.11	1.051	34.166	16.2	41.6	644.8
ACACA	1.102	0.993	1.544	222.6	72.9	81.4
GRPEL1	1.099	0.927	1.701	186	87.1	92.2
TUFM	1.098	0.964	1.591	223.2	79.5	75
PSMA1	1.098	0.928	1.115	116.5	101.4	111.3
TFAM	1.097	1.357	1.548	198.6	89.3	100.3
PC	1.096	1.01	1.639	250.6	67	65.3
KRT13	1.095	2.784	5.677	40.4	254.6	241
IDH3A	1.095	0.818	1.682	164.1	72.3	125.6
CALR	1.092	1.081	0.787	116.3	77.8	144.2
TSFM	1.089	0.988	1.404	178	100.8	88.3
SUCLA2	1.088	0.876	1.059	154.1	94	94.1
HSPA9	1.086	0.981	1.099	215.1	73.5	73.5
SUCLG1	1.086	0.885	1.745	166	85.9	113.1
ETFB	1.085	1.164	1.141	178.5	83.6	94.8
ACAA2	1.083	1.069	1.555	226.4	76	70.6
DTYMK	1.082	0.756	1.077	153.6	79.8	87.9
ALB	1.079	1.059	13.863	23.1	56.8	553.4
CPS1	1.079	0.951	1.578	219.4	77.9	75.8
PAICS	1.078	1.252	1.076	239.8	79.2	62.7
PMPCA	1.077	0.984	1.334	196.5	73.9	88.1
HADHA	1.076	0.806	1.326	147.7	91.3	121.4
GSDMA	1.074	1.354	0.961	106.6	123	96.2
MTHFD2	1.074	0.721	1.487	192.8	74.7	84.2
CPA4	1.073	0.919	1.076	124.4	85.4	96.7
MDH2	1.068	1.089	1.574	212.6	86.7	73.7
NDUFV2	1.067	0.919	1.308	228	74.3	70.8
FKBP4	1.065	1.02	0.851	135.6	91.3	102.5
DLD	1.065	0.76	0.937	217.7	58.3	68.1
GOT2	1.063	0.95	1.686	202.4	83.5	74.4
LYZ	1.059	0.986	23.787	17.9	48.4	577.9
ECH1	1.058	0.96	1.641	108.4	117	128.5
PNPT1	1.057	0.93	1.318	197.6	61.8	103.5
PPA2	1.057	0.862	1.865	131.3	105.8	125.9
PPIF	1.055	1.049	1.869	207	90.4	84.5
ATP5F1A	1.055	0.965	0.785	182.3	74.1	80.8
PYCR1	1.055	0.958	1.389	267.9	54	62.1
ANXA2	1.054	1.018	0.703	76.5	104.6	100.9
TARS2	1.054	0.909	1.622	227.2	71.6	79.3
STIP1	1.054	0.888	1.691	131.5	100.7	129
LMNA	1.053	0.966	0.349	62.7	111.8	100.7
TRAP1	1.05	1.052	1.226	199.8	86.4	78.8
PRR4	1.05	0.878	4.736	50.5	99.2	296.9
ACAT1	1.044	1.132	1.68	153.5	106.1	104.3
SSBP1	1.043	0.922	1.354	177.9	87.4	96.6
DDX3X	1.042	1.25	1.522	154.2	93	137.3
CBR3	1.042	0.725	2.208	118	90	131.6
OGDHL	1.041	0.683	0.919	125.8	91.4	91.2
CTSD	1.036	1.051	1.41	81.1	126.2	131.3
HIBCH	1.036	0.901	1.209	141.5	95.9	94.2
PCK2	1.035	0.837	1.512	135.5	102.7	112.8
ARG2	1.034	1.34	1.124	183.4	74.2	100.6
CS	1.034	0.855	1.043	215.2	62.3	74.7
DCXR	1.032	1.212	1.486	140.9	93.7	117.1
BLMH	1.032	1.016	1.057	99.9	116.4	107.6
COX5A	1.03	1.244	1.173	174.4	81.6	94
ACSF2	1.028	1.024	1.129	212.5	68.8	79.7
S100A14	1.025	1.047	1.155	72.2	131	100.1
DMBT1	1.023	0.71	7.558	44.7	76.1	391
IDH2	1.022	1.207	1.652	202.5	78.8	95
KRT1	1.019	0.668	0.805	77.1	103.4	93.2
GGH	1.017	0.821	0.846	129.7	79.3	104.7
LTA4H	1.015	1.377	2.956	86.1	156.5	179.6
KRT80	1.014	1.133	1.011	87.2	122.2	97.1
LACRT	1.011	0.881	17.168	37	50.6	534.8
HSD17B10	1.009	1.963	1.905	211.3	91.6	104.4
MYH9	1.005	0.881	0.887	87.2	81	169
ATP5PO	1.002	1.167	1.614	175.9	79.1	132.6
KPRP	0.999	1.107	0.96	79	120	79.7
KRT7	0.997	0.831	0.385	66.1	79.3	110.1
UQCRC1	0.997	0.814	1.256	115.2	82.6	137.7
VIM	0.993	0.645	0.707	84.8	89.5	124.2
PYGL	0.989	1.506	2.055	108.9	110.4	180.1
WFDC12	0.988	1.376	1.414	73.7	134.6	115
HPR	0.986	0.841	6.265	71.1	75.5	338.1
LTF	0.986	0.723	25.146	25.3	36.9	601.6
LCN1	0.986	0.495	53.538	18.2	27.3	622.9
PGD	0.985	1.584	1.478	86.8	95.4	225.3
TGM1	0.985	1.186	0.998	88.3	128.4	94.3
KRT8	0.98	0.87	0.571	118.8	78	119.9
ATP5F1B	0.976	0.951	1.179	157.5	80.9	97.5
S100A7	0.975	1.323	0.516	140	81.2	67.6
DSTN	0.974	2.065	0.5	94.3	79.5	120.9
LETM1	0.973	1.306	2.024	129	122	142.2
ALDH18A1	0.973	1.05	0.975	172.5	95.8	78.8
YARS2	0.973	0.933	1.391	173.2	89.1	81.3
JCHAIN	0.972	0.781	7.796	48	74.5	372.7
KRT10	0.968	1.407	0.642	98.5	116.6	72.5
YWHAZ	0.968	0.981	1.024	75	109.5	143.6
PIGR	0.968	0.783	12.518	24	49.5	545.5
ABAT	0.966	1.025	2.732	150.7	85.9	130.1
KRT4	0.965	3.88	10.91	38.5	188	301
SARS2	0.965	0.875	1.658	119.2	97	120.6
PRDX5	0.958	1.135	1.554	124.2	119.3	117
LONP1	0.954	0.652	1.187	210.3	55.4	75.2
JUP	0.947	1.061	1.038	66.5	114.3	96.6
TRMT10C	0.947	0.976	1.546	133.7	111.2	109.6
GATD3B	0.945	0.739	1.859	144.9	91.9	109.8
CANX	0.94	1.01	0.678	79.8	114.4	134.3
MRPS27	0.933	0.926	1.369	159.3	75.9	104.7
FLG2	0.931	1.502	0.735	104.5	118.3	85
KRT78	0.93	1.114	1.291	79.5	131.6	139.2
H2BC21	0.928	0.633	0.633	61.5	90.5	123.4
ANXA1	0.926	1.549	1.763	62.3	145.3	181
GGCT	0.924	1.314	0.662	86.8	117.3	76.4
PDHB	0.924	1.029	1.419	136	95.5	112.9
SOD2	0.924	0.918	1.537	152	91	118.2
ATP2A2	0.924	0.736	1.207	96	83.5	161.7
CLYBL	0.918	1.799	1.51	167.4	86.5	127.8
RPL36	0.914	1.124	1.655	70.3	113.1	175
MRPL12	0.906	1.032	1.729	79.6	129.6	135.4
ME2	0.896	1.407	1.059	96.7	155.5	94.7
MPO	0.894	0.822	8.883	45.8	57.5	437
KRT2	0.892	1.414	0.703	83.5	124	66.8
ABHD10	0.892	0.679	1.578	85.7	97	119.9
HRNR	0.891	0.836	0.817	54.5	115.3	73
RPL18	0.888	1.09	0.984	107.9	106.7	115.3
NEDD8	0.887	0.879	0.712	110.8	76.1	92.6
UQCRFS1P1	0.882	1.039	0.875	142.7	89.9	95.4
VCP	0.88	0.553	2.165	95.3	72.8	189.6
TRIM56	0.879	0.637	40.791	16.1	32.3	622.2
VDAC2	0.878	1.321	0.559	88.3	100.4	99.3
KRT19	0.873	1.273	0.206	38.2	56.5	89.2
TGM3	0.872	1.115	1.094	82.4	125.6	113.2
DSP	0.869	0.992	0.846	78.2	115.3	88.4
S100A16	0.868	1.159	1.803	73.9	124.5	157.8
STMN1	0.857	0.623	1.875	146.3	71.8	94.8
VWA3B	0.843	0.834	1.892	119.3	85.5	139.4
PARP1	0.843	0.823	1.045	90.9	89.3	133.2
AZGP1	0.842	1.16	3.562	75.8	90.5	247.7
DSG1	0.837	0.944	1.231	67.4	112.9	96.8
YWHAB	0.834	0.582	0.999	84.3	79.5	137.4
POLR3B	0.832	1.073	1.445	75.4	125	119.9
OAT	0.826	1.246	1.568	84.9	125.9	136.6
S100P	0.823	1.771	2.09	62.5	113.2	260.9
PSMC6	0.817	1.065	1.106	77.7	135	117.7
PDHA1	0.815	1.147	1.651	183.6	67.1	112.4
PFDN2	0.815	1.112	1.202	124.3	98.3	97.1
IL36G	0.807	0.733	1.161	66.5	101.2	117.2
PKP1	0.803	0.982	0.729	63.1	100.3	77.5
KRT5	0.799	0.912	0.943	66.2	103.3	86.2
PDIA6	0.794	3.405	1.133	103	115.6	164.5
BPIFA1	0.786	0.824	6.146	65.9	102.7	280.5
KRT14	0.786	0.808	1.021	58.4	94.3	100.6
POF1B	0.776	0.829	0.501	70.1	107.6	84.2
DAP3	0.769	1.915	1.652	171.7	66.8	132.1
KRT9	0.759	0.604	1.314	50.9	88.5	105.7
SUB1	0.747	1.206	0.841	89.4	113	107.4
LORICRIN	0.745	1.12	1.131	78.5	113.2	106.5
MUC5AC	0.739	1.115	25.998	25.1	47.1	573.3
KRT72	0.734	1.357	1.568	66.9	108	111.7
GFM1	0.721	0.641	1.806	102.6	85	137.5
PFKM	0.708	0.776	1.364	102.9	81.7	140.6
S100A13	0.707	0.756	1.187	73.8	78.9	144.4
RPLP2	0.683	0.665	0.712	94.9	83.7	94.4
RAB5C	0.68	1.058	1.379	73.2	109.9	159.1
KRT17	0.674	0.716	0.923	74.7	89.5	82.6
KRT6A	0.67	0.726	0.873	63.9	106.5	108
PIP	0.667	1.11	8.788	61.5	78.7	320.3
PRB3	0.648	0.432	12.492	18.7	12.6	578.2
KRT6B	0.637	0.791	1.53	60.9	95.7	120
KRT16	0.621	0.726	1.141	81.5	86	111
RPL4	0.62	1.332	1.09	73.4	132.4	136.7
ACTN1	0.614	1.126	1.817	54.1	150.6	156
PYCR2	0.603	1.488	1.088	113.4	118.3	81.4
CACNA2D4	0.592	1.465	2.229	95	138.2	139.9
XP32	0.586	1.18	1.035	68	132.2	76.1
LRATD2	0.565	0.817	0.938	81.4	105.7	93.5
ATAD3A	0.562	0.828	1.315	82.6	92.6	119
TFAP2D	0.555	1.677	0.827	45.6	146.2	73.1
DMKN	0.481	1.349	0.801	89.3	99	81
ING1	0.467	0.915	0.717	53.4	63.1	53.8
CALM3	0.463	0.818	1.02	69.5	67.8	93.8
MYL6	0.372	1.034	3.795	44.5	72.5	289.9
CLTA	0.348	0.76	1.903	68.4	64	124.6
S100A10	0.306	1.414	0.872	44	89.1	106.9
S100A11	0.273	1.007	0.959	41.8	77.3	98.8
CST6	0.259	0.782	1.285	88.2	52.8	82.9
SH3BGRL3	0.232	0.675	1.095	38.7	55.6	126.2
BASP1	0.205	0.217	2.299	29	28	83.6
TMSB4X	0.122	0.333	2.433	30.9	25.6	92.3
S100A6	0.091	0.855	1.431	19.9	38.4	83.6

## Sheet: RBPs
Table S4. RNA binding proteins (RBPs) in ChIRP-MS binding to PVT1-MYC, RBP motifs in PVT1 exon1, and eCLIP peaks in PVT1 exon1. "Yes" indicates significant targets in this group and noted in Figure S4C Venn plot, "No" indicates non-significant targets in this group, "NA" means not applicable in this group.
RBPs	ChIRP-MS	RBPmotif_PVT1exon1	eCLIP_PVT1exon1
SRSF1	Yes	Yes	Yes
SRSF7	Yes	Yes	Yes
SRSF5	Yes	Yes	No
U2AF1	Yes	NA	Yes
HNRNPA2B1	Yes	Yes	NA
SRSF9	NA	Yes	Yes
CRNN	Yes	NA	NA
TRA2B	Yes	NA	NA
SRSF10	Yes	No	NA
PDIA6	Yes	NA	NA
HNRNPM	Yes	No	No
NUDC	Yes	NA	NA
CALML3	Yes	NA	NA
HNRNPD	Yes	No	NA
RPS12	Yes	NA	NA
RRBP1	Yes	NA	NA
HNRNPA1L2	Yes	No	NA
DCD	Yes	NA	NA
S100P	Yes	NA	NA
PTBP1	Yes	NA	No
HNRNPK	Yes	No	No
RACK1	Yes	NA	NA
TFAP2D	Yes	NA	NA
DDX39A	Yes	NA	NA
HNRNPL	Yes	No	No
FUBP1	Yes	No	NA
SBSN	Yes	NA	NA
SEC61A1	Yes	NA	NA
ANXA1	Yes	NA	NA
FLG2	Yes	NA	NA
DDX17	Yes	NA	NA
HNRNPCL1	Yes	No	NA
HNRNPU	Yes	No	No
RPL5	Yes	NA	NA
HNRNPDL	Yes	No	NA
TRIM28	Yes	NA	NA
S100A9	Yes	NA	NA
HNRNPA3	Yes	NA	NA
SEPTIN2	Yes	NA	NA
RPS20	Yes	NA	NA
HMGB1	Yes	NA	NA
MAGOH	Yes	NA	NA
PPIA	Yes	NA	NA
SERBP1	Yes	NA	No
SET	Yes	NA	NA
EEF2	Yes	NA	No
SFPQ	Yes	No	No
NCL	Yes	NA	NA
BTF3L4	Yes	NA	NA
RPSA	Yes	NA	NA
EIF4A1	Yes	NA	NA
RPS3	Yes	NA	No
GAPDH	Yes	NA	NA
S100A8	Yes	NA	NA
TPI1	Yes	NA	NA
SERPINB4	Yes	NA	NA
RPL3	Yes	NA	NA
RPS18	Yes	NA	NA
HNRNPAB	Yes	NA	NA
RPS5	Yes	NA	NA
RPS3A	Yes	NA	NA
RPL31	Yes	NA	NA
SEMG1	Yes	NA	NA
RPS14	Yes	NA	NA
RPS4X	Yes	NA	NA
RPS13	Yes	NA	NA
RPL13A	Yes	NA	NA
GIGYF2	Yes	NA	NA
RPL34	Yes	NA	NA
TPM3	Yes	NA	NA
EIF4G2	NA	Yes	No
MBNL1	NA	Yes	No
ZC3H10	NA	Yes	NA
PPRC1	NA	Yes	NA
RBM4	NA	Yes	NA
RBM8A	NA	Yes	NA
FUS	NA	Yes	NA
RBM4B	NA	Yes	NA
RBM38	NA	Yes	NA
FMR1	NA	Yes	No
FXR2	NA	Yes	No
SNRPA	NA	Yes	NA
SAMD4A	NA	Yes	NA
HNRNPH2	NA	Yes	NA
PCBP4	NA	Yes	NA
ESRP1	NA	Yes	NA
EWSR1	NA	Yes	No
HNRNPF	NA	Yes	NA
ILF2	NA	Yes	NA
TAF15	NA	Yes	No
RBM25	NA	Yes	NA
RBM3	NA	Yes	NA
HNRNPH1	NA	Yes	NA
RBM45	NA	Yes	NA
SRSF2	No	Yes	NA
ANKHD1	NA	Yes	NA
FXR1	NA	Yes	No
PCBP1	No	Yes	No
PCBP2	NA	Yes	No
RBM23	NA	Yes	NA
PCBP3	NA	Yes	NA
RBM6	NA	Yes	NA
BCLAF1	NA	NA	Yes
BUD13	NA	NA	Yes
DDX24	NA	NA	Yes
DDX3X	No	NA	Yes
DDX55	NA	NA	Yes
DDX6	NA	NA	Yes
EIF3H	NA	NA	Yes
EXOSC5	NA	NA	Yes
FASTKD2	NA	NA	Yes
FKBP4	No	NA	Yes
GRWD1	NA	NA	Yes
LSM11	NA	NA	Yes
NCBP2	NA	NA	Yes
NIPBL	NA	NA	Yes
NOL12	NA	NA	Yes
PABPC4	NA	No	Yes
PPIG	NA	NA	Yes
PRPF4	NA	NA	Yes
PRPF8	NA	NA	Yes
RBM15	NA	NA	Yes
SDAD1	NA	NA	Yes
SF3A3	NA	NA	Yes
UCHL5	NA	NA	Yes
ZNF622	NA	NA	Yes
ZNF800	NA	NA	Yes
