# Supplementary material for: EcDNA-borne structural variants drive oncogenic fusion transcript amplification
Source: Cell. Author manuscript; Available in PMC 2026 Jul 26. (PMC13402033; doi:10.1016/j.cell.2025.12.009)
Supplement: Table S2 [file NIHMS2185007-supplement-Table_S2.xlsx]

## Sheet: Sheet1
Table S2. Oncogene RNA fusions and ecDNA amplifications across cancer types (TCGA and CCLE). For each oncogene in each cancer type, the table lists the number of samples with both ecDNA amplification and RNA fusion (ecDNAamp_RNAfusion_num), with ecDNA amplification alone (ecDNAamp_num), with RNA fusion alone (RNAfusion_num), the total number of samples with any ecDNA amplification in that cancer …
CancerType	Gene	ecDNAamp_RNAfusion_num	ecDNAamp_num	RNAfusion_num	ecDNApos_num_eachCancerType	sample_num_eachCancerType	ecDNAamp2ecDNApositive_eachCancerType_ratio(%)	Hypogeometric_test_eachCancerType	Enrichment
Lung	PVT1	13	15	20	104	294	14.4231	5.16294e-16	Significant
Breast	ERBB2	8	13	10	72	148	18.0556	1.15265e-08	Significant
Lung	MYCL	5	12	5	104	294	11.5385	4.47731e-08	Significant
Lung	MYC	7	18	10	104	294	17.3077	9.8317e-08	Significant
Upper GI	JUP	3	5	3	77	210	6.49351	6.57237e-06	Significant
Upper GI	ERBB2	4	12	5	77	210	15.5844	3.04565e-05	Significant
Soft Tissue	MDM2	8	15	8	20	42	75	5.452e-05	Significant
Soft Tissue	ELK3	4	6	4	20	42	30	0.000134012	Significant
Breast	CDK12	4	11	6	72	148	15.2778	0.000238228	Significant
Soft Tissue	TBC1D15	4	7	4	20	42	35	0.000312695	Significant
CNS	EGFR	8	32	13	56	155	57.1429	0.000892929	Significant
CNS	MDM2	2	7	2	56	155	12.5	0.00175953	Significant
CNS	CHIC2	2	8	2	56	155	14.2857	0.00234604	Significant
Breast	SPAG9	2	5	3	72	148	6.94444	0.00272008	Significant
Upper GI	CDK12	2	6	4	77	210	7.79221	0.00399658	Significant
Breast	PVT1	3	7	10	72	148	9.72222	0.00684091	Significant
Soft Tissue	YEATS4	4	11	5	20	42	55	0.0125689	Significant
Upper GI	PVT1	2	7	6	77	210	9.09091	0.0134538	Significant
CNS	GLI1	1	6	1	56	155	10.7143	0.0387097	Significant
CNS	KIT	1	7	1	56	155	12.5	0.0451613	Significant
Breast	FGFR1	1	7	1	72	148	9.72222	0.0472973	Significant
Soft Tissue	HMGA2	4	14	6	20	42	70	0.0833883	Not significant
CNS	CDK4	1	14	1	56	155	25	0.0903226	Not significant
CNS	AGAP2	1	15	1	56	155	26.7857	0.0967742	Not significant
Breast	CCND1	1	5	3	72	148	6.94444	0.0986124	Not significant
Soft Tissue	AGAP2	2	14	2	20	42	70	0.105691	Not significant
Breast	CTTN	1	5	4	72	148	6.94444	0.129695	Not significant
Breast	ADAM9	1	6	4	72	148	8.33333	0.154039	Not significant
Bladder	E2F3	0	6	1	42	120	14.2857	1	Not significant
Bladder	SOX4	0	5	0	42	120	11.9048	1	Not significant
Breast	MYC	0	5	2	72	148	6.94444	1	Not significant
Breast	IGF2BP1	0	6	0	72	148	8.33333	1	Not significant
Breast	COL1A1	0	5	1	72	148	6.94444	1	Not significant
Breast	BMP7	0	5	0	72	148	6.94444	1	Not significant
Breast	DDHD2	0	6	1	72	148	8.33333	1	Not significant
Breast	LSM1	0	6	1	72	148	8.33333	1	Not significant
Breast	ZNF703	0	9	0	72	148	12.5	1	Not significant
Breast	ZNF217	0	5	0	72	148	6.94444	1	Not significant
Breast	BRF2	0	7	0	72	148	9.72222	1	Not significant
CNS	DDIT3	0	7	0	56	155	12.5	1	Not significant
CNS	PDGFRA	0	9	2	56	155	16.0714	1	Not significant
CNS	MDM4	0	7	0	56	155	12.5	1	Not significant
Upper GI	YEATS4	0	5	1	77	210	6.49351	1	Not significant
Upper GI	MYC	0	7	0	77	210	9.09091	1	Not significant
Upper GI	IFNG	0	5	0	77	210	6.49351	1	Not significant
Upper GI	MDM2	0	5	0	77	210	6.49351	1	Not significant
Soft Tissue	CDK4	0	15	0	20	42	75	1	Not significant
Soft Tissue	IFNG	0	5	1	20	42	25	1	Not significant
