# Supplementary material for: EcDNA-borne structural variants drive oncogenic fusion transcript amplification
Source: Cell. Author manuscript; Available in PMC 2026 Jul 26. (PMC13402033; doi:10.1016/j.cell.2025.12.009)
Supplement: Table S5 [file NIHMS2185007-supplement-Table_S5.xlsx]

## Sheet: Flex scRNA-seq_DM_cell
Table S5. Flex scRNA-seq in COLO320DM cell (in vitro)
Gene Name	Log2FoldChange (Q5/Q1_PVT1-MYC)	pvalue	pvalue_adjusted	in_MYCtargetsV1	in_MYCtargetsV2
PVT1-E1-MYC-E2-junction	3.306	0	0	Other	Other
MYCexon2	2.311	0	0	Other	Other
PVT1-exon-2	2.168	0	0	Other	Other
PVT1-exon-1	2.163	0	0	Other	Other
CDX2	1.564	0	0	Other	Other
OGN	1.083	0	0	Other	Other
SLITRK6	1.038	0	0	Other	Other
CD24	0.898	0	0	Other	Other
ADCY1	0.815	0	0	Other	Other
LRATD2	0.812	0	0	Other	Other
MARCKS	0.771	0	0	Other	Other
SNX1	0.71	0	0	Other	Other
NDC1	0.678	0	0	Other	Other
RHOBTB1	0.662	0	0	Other	Other
RNF8	0.654	0	0	Other	Other
ATG3	0.646	0	0	Other	Other
FARS2	0.619	0	0	Other	Other
RAB14	0.617	0	0	Other	Other
STK38L	0.604	0	0	Other	Other
ATP6V0D2	0.594	0	0	Other	Other
MYC-exon-1-2-junction	0.591	0	0	Other	Other
GPATCH4	0.58	0	0	Other	Other
LYAR	0.57	0	0	Other	Other
CTSC	0.566	0	0	Other	Other
RUVBL1	0.539	0	0	Other	Other
IMP4	0.532	0	0	Other	HALLMARK_MYC_TARGETS_V2
HSPH1	0.525	0	0	Other	Other
TMSB4X	0.524	0	0	Other	Other
RPIA	0.523	0	0	Other	Other
NOP16	0.52	0	0	HALLMARK_MYC_TARGETS_V1	HALLMARK_MYC_TARGETS_V2
GAL	0.506	0	0	Other	Other
SERAC1	0.502	0	0	Other	Other
SLC7A5	0.502	0	0	Other	Other
CYP27C1	0.5	0	0	Other	Other
TYW3	0.498	0	0	Other	Other
NRP2	0.494	0	0	Other	Other
LAPTM4B	0.492	0	0	Other	Other
PNO1	0.489	0	0	Other	Other
ALDH1A1	0.484	0	0	Other	Other
AMD1	0.48	0	0	Other	Other
PGAM5	0.476	0	0	Other	Other
TNIK	0.473	0	0	Other	Other
LPCAT3	0.471	0	0	Other	Other
FABP5	0.467	0	0	Other	Other
SLC38A4	0.456	0	0	Other	Other
DCTPP1	0.456	0	0	Other	HALLMARK_MYC_TARGETS_V2
CPED1	0.454	0	0	Other	Other
SLC9A3R2	0.452	0	0	Other	Other
DDX21	0.448	0	0	HALLMARK_MYC_TARGETS_V1	Other
EFNA5	0.441	0	0	Other	Other
REXO4	0.441	0	0	Other	Other
MT-CO3	0.431	0	0	Other	Other
PTDSS1	0.429	0	0	Other	Other
FRAS1	0.427	0	0	Other	Other
TRIM9	0.421	0	0	Other	Other
PDZD8	0.42	0	0	Other	Other
WDR3	0.415	0	0	Other	Other
DKC1	0.413	0	0	Other	Other
MT-ATP6	0.408	0	0	Other	Other
ARHGEF26	0.406	0	0	Other	Other
GALNT18	0.403	0	0	Other	Other
DPH2	0.402	0	0	Other	Other
DCUN1D5	0.401	0	0	Other	Other
GC	0.398	0	0	Other	Other
EIF3B	0.398	0	0	HALLMARK_MYC_TARGETS_V1	Other
TMEM33	0.398	0	0	Other	Other
EBNA1BP2	0.398	0	0	Other	Other
QSER1	0.397	0	0	Other	Other
RGMB	0.396	0	0	Other	Other
EPB41L2	0.395	0	0	Other	Other
PPAT	0.394	0	0	Other	Other
PREB	0.394	0	0	Other	Other
SLC5A6	0.39	0	0	Other	Other
EEF1AKMT4	0.389	0	0	Other	Other
SRM	0.388	0	0	HALLMARK_MYC_TARGETS_V1	HALLMARK_MYC_TARGETS_V2
FAM98A	0.388	0	0	Other	Other
DSP	0.386	0	0	Other	Other
NLN	0.383	0	0	Other	Other
GABRA2	0.383	0	0	Other	Other
EMG1	0.381	0	0	Other	Other
PUS1	0.38	0	0	Other	HALLMARK_MYC_TARGETS_V2
HMOX2	0.379	0	0	Other	Other
ALDH1A2	0.378	0	0	Other	Other
PLD6	0.378	0	0	Other	Other
GNPNAT1	0.378	0	0	Other	Other
SLC35F2	0.377	0	0	Other	Other
HSPE1	0.377	0	0	HALLMARK_MYC_TARGETS_V1	HALLMARK_MYC_TARGETS_V2
DIMT1	0.376	0	0	Other	Other
HSPA1B	0.375	0	0	Other	Other
GAR1	0.374	0	0	Other	Other
RCC1	0.374	0	0	Other	Other
PUS7	0.374	0	0	Other	Other
PGP	0.372	0	0	Other	Other
SIAH2	0.372	0	0	Other	Other
FBXO45	0.37	0	0	Other	Other
RRP9	0.37	0	0	HALLMARK_MYC_TARGETS_V1	HALLMARK_MYC_TARGETS_V2
PPIF	0.37	0	0	Other	Other
TIMM13	0.366	0	0	Other	Other
CLUH	0.366	0	0	Other	Other
CRACR2A	0.366	0	0	Other	Other
FAM219A	0.365	0	0	Other	Other
GRPEL1	0.36	0	0	Other	Other
PES1	0.359	0	0	Other	HALLMARK_MYC_TARGETS_V2
C11orf24	0.359	0	0	Other	Other
UQCC3	0.359	0	0	Other	Other
TEAD4	0.357	0	0	Other	Other
MT-ND2	0.355	0	0	Other	Other
GMDS	0.354	0	0	Other	Other
FAM136A	0.354	0	0	Other	Other
NUP58	0.352	0	0	Other	Other
HSPD1	0.351	0	0	HALLMARK_MYC_TARGETS_V1	HALLMARK_MYC_TARGETS_V2
ARL2	0.351	0	0	Other	Other
PA2G4	0.35	0	0	HALLMARK_MYC_TARGETS_V1	HALLMARK_MYC_TARGETS_V2
HMGCS1	0.35	0	0	Other	Other
SLC25A19	0.348	0	0	Other	Other
ALG3	0.346	0	0	Other	Other
LRATD1	0.344	0	0	Other	Other
NAXE	0.344	0	0	Other	Other
NRARP	0.343	0	0	Other	Other
TTLL12	0.343	0	0	Other	Other
CCDC85B	0.343	0	0	Other	Other
ISOC1	0.342	0	0	Other	Other
MAPK6	0.339	0	0	Other	Other
PAQR5	0.338	0	0	Other	Other
AEN	0.337	0	0	Other	Other
E2F4	0.337	0	0	Other	Other
SACS	0.337	0	0	Other	Other
CNDP2	0.336	0	0	Other	Other
TBRG4	0.335	0	0	Other	HALLMARK_MYC_TARGETS_V2
UCHL1	0.335	0	0	Other	Other
JTB	0.335	0	0	Other	Other
FOXD1	0.331	0	0	Other	Other
SPRED2	0.33	0	0	Other	Other
DNAJA3	0.33	0	0	Other	Other
SNU13	0.328	0	0	Other	Other
WWP1	0.328	0	0	Other	Other
POLR3K	0.328	0	0	Other	Other
ETV1	0.325	0	0	Other	Other
AP1AR	0.325	0	0	Other	Other
C8orf33	0.325	0	0	Other	Other
GCA	0.324	0	0	Other	Other
MT-ND1	0.324	0	0	Other	Other
TWNK	0.323	0	0	Other	Other
NIP7	0.323	0	0	Other	HALLMARK_MYC_TARGETS_V2
BOP1	0.322	0	0	Other	Other
DIAPH1	0.321	0	0	Other	Other
SFXN4	0.32	0	0	Other	Other
HPRT1	0.32	0	0	HALLMARK_MYC_TARGETS_V1	Other
EEF1AKNMT	0.319	0	0	Other	Other
EXOSC4	0.319	0	0	Other	Other
POLR1B	0.319	0	0	Other	Other
LSG1	0.318	0	0	Other	Other
RIDA	0.317	0	0	Other	Other
NDFIP1	0.317	0	0	Other	Other
WDR77	0.316	0	0	Other	Other
EARS2	0.316	0	0	Other	Other
CD3EAP	0.314	0	0	Other	Other
SMS	0.312	0	0	Other	Other
NTMT1	0.312	0	0	Other	Other
MAD2L1	0.312	0	0	HALLMARK_MYC_TARGETS_V1	Other
SNRNP48	0.311	0	0	Other	Other
POLR3H	0.31	0	0	Other	Other
DTNA	0.309	0	0	Other	Other
MT-CYB	0.309	0	0	Other	Other
GRPR	0.308	0	0	Other	Other
EIF4G1	0.308	0	0	Other	Other
CIAO2A	0.308	0	0	Other	Other
IFRD2	0.308	0	0	Other	Other
THAP4	0.308	0	0	Other	Other
NME1	0.306	0	0	HALLMARK_MYC_TARGETS_V1	Other
NOP2	0.306	0	0	Other	HALLMARK_MYC_TARGETS_V2
MALSU1	0.306	0	0	Other	Other
TCP1	0.306	0	0	HALLMARK_MYC_TARGETS_V1	Other
HOXD8	0.305	0	0	Other	Other
IPO11	0.304	0	0	Other	Other
TNFRSF21	0.303	0	0	Other	Other
RPF2	0.303	0	0	Other	Other
WWTR1	0.302	0	0	Other	Other
POP5	0.302	0	0	Other	Other
TFDP1	0.301	0	0	HALLMARK_MYC_TARGETS_V1	Other
CLNS1A	0.3	0	0	HALLMARK_MYC_TARGETS_V1	Other
MT-ND3	0.3	0	0	Other	Other
PFAS	0.298	0	0	Other	Other
BMI1	0.297	0	0	Other	Other
SLC25A22	0.297	0	0	Other	Other
DDX18	0.297	0	0	HALLMARK_MYC_TARGETS_V1	HALLMARK_MYC_TARGETS_V2
EEF1AKMT1	0.296	0	0	Other	Other
RIOK1	0.296	0	0	Other	Other
SERBP1	0.295	0	0	HALLMARK_MYC_TARGETS_V1	Other
PPP3R1	0.295	0	0	Other	Other
MYBBP1A	0.295	0	0	Other	HALLMARK_MYC_TARGETS_V2
TIMM50	0.295	0	0	Other	Other
GNL3	0.294	0	0	HALLMARK_MYC_TARGETS_V1	HALLMARK_MYC_TARGETS_V2
DPYSL3	0.294	0	0	Other	Other
PAK1IP1	0.293	0	0	Other	Other
PPID	0.293	0	0	Other	Other
FLAD1	0.293	0	0	Other	Other
PRPS1	0.292	0	0	Other	Other
SRI	0.292	0	0	Other	Other
TXNDC17	0.292	0	0	Other	Other
DUSP7	0.292	0	0	Other	Other
CCDC178	0.291	0	0	Other	Other
NHP2	0.291	0	0	HALLMARK_MYC_TARGETS_V1	Other
SLC6A8	0.29	0	0	Other	Other
CDV3	0.29	0	0	Other	Other
HGH1	0.289	0	0	Other	Other
HSPA8	0.289	0	0	Other	Other
NCL	0.288	0	0	Other	Other
PITHD1	0.288	0	0	Other	Other
RFK	0.287	0	0	Other	Other
NAT10	0.286	0	0	Other	Other
ITPA	0.286	0	0	Other	Other
HOXD13	0.285	0	0	Other	Other
HSPA9	0.285	0	0	Other	Other
METTL9	0.283	0	0	Other	Other
PDCD10	0.283	0	0	Other	Other
UCK2	0.283	0	0	Other	Other
NCBP2	0.283	0	0	HALLMARK_MYC_TARGETS_V1	Other
RCL1	0.281	0	0	Other	HALLMARK_MYC_TARGETS_V2
ENTR1	0.281	0	0	Other	Other
TSR1	0.281	0	0	Other	Other
LSM6	0.281	0	0	Other	Other
PABPC4	0.281	0	0	HALLMARK_MYC_TARGETS_V1	Other
EIF4EBP1	0.281	0	0	Other	Other
AMMECR1	0.28	0	0	Other	Other
ARMC10	0.28	0	0	Other	Other
RCHY1	0.28	0	0	Other	Other
SPIN4	0.28	0	0	Other	Other
MT-ND5	0.28	0	0	Other	Other
RNASEH1	0.279	0	0	Other	Other
COPS7A	0.279	0	0	Other	Other
DYNLL2	0.278	0	0	Other	Other
POLR1C	0.277	0	0	Other	Other
YBX3	0.277	0	0	Other	Other
CYB5A	0.277	0	0	Other	Other
BRI3BP	0.277	0	0	Other	Other
HDDC3	0.277	0	0	Other	Other
MET	0.276	0	0	Other	Other
LSM4	0.276	0	0	Other	Other
DMAC1	0.276	0	0	Other	Other
MT-ND4L	0.276	0	0	Other	Other
RRP12	0.274	0	0	Other	HALLMARK_MYC_TARGETS_V2
KHK	0.274	0	0	Other	Other
NDUFB9	0.274	0	0	Other	Other
STARD7	0.273	0	0	HALLMARK_MYC_TARGETS_V1	Other
GJA1	0.273	0	0	Other	Other
KRT39	0.272	0	0	Other	Other
CARM1	0.272	0	0	Other	Other
POLR3E	0.272	0	0	Other	Other
NSUN2	0.272	0	0	Other	Other
SLC25A39	0.271	0	0	Other	Other
TRIB2	0.271	0	0	Other	Other
ELP5	0.271	0	0	Other	Other
ENOPH1	0.271	0	0	Other	Other
CCNB1	0.271	0	0	Other	Other
WDR12	0.27	0	0	Other	Other
AKIRIN1	0.27	0	0	Other	Other
MT-CO2	0.27	0	0	Other	Other
ABCF2	0.269	0	0	Other	Other
CADPS2	0.268	0	0	Other	Other
MT-ND4	0.268	0	0	Other	Other
BOLA3	0.267	0	0	Other	Other
SLC27A5	0.266	0	0	Other	Other
TIMM8A	0.266	0	0	Other	Other
TBC1D22B	0.265	0	0	Other	Other
TLCD1	0.265	0	0	Other	Other
MTERF3	0.265	0	0	Other	Other
MAK16	0.265	0	0	Other	Other
TXLNG	0.265	0	0	Other	Other
FAM155B	0.264	0	0	Other	Other
MPV17L	0.264	0	0	Other	Other
PAICS	0.264	0	0	Other	Other
VARS	0.264	0	0	Other	Other
ATAD3B	0.263	0	0	Other	Other
GTF3C2	0.263	0	0	Other	Other
MAPKAPK3	0.263	0	0	Other	Other
PFDN6	0.262	0	0	Other	Other
SMAD9	0.26	0	0	Other	Other
METTL21A	0.26	0	0	Other	Other
COX7A2L	0.26	0	0	Other	Other
SLC39A14	0.26	0	0	Other	Other
KPNA3	0.26	0	0	Other	Other
SFPQ	0.26	0	0	Other	Other
EHD4	0.259	0	0	Other	Other
TRIAP1	0.259	0	0	Other	Other
AHSA1	0.258	0	0	Other	Other
SLC25A33	0.258	0	0	Other	Other
GEMIN6	0.258	0	0	Other	Other
NRN1	0.258	0	0	Other	Other
CENPV	0.257	0	0	Other	Other
CHRM3	0.256	0	0	Other	Other
POLE3	0.255	0	0	HALLMARK_MYC_TARGETS_V1	Other
PGRMC1	0.254	0	0	Other	Other
RANGAP1	0.254	0	0	Other	Other
SSR3	0.254	0	0	Other	Other
SLC25A32	0.254	0	0	Other	Other
AUP1	0.254	0	0	Other	Other
AKAP1	0.253	0	0	Other	Other
BLMH	0.253	0	0	Other	Other
ANAPC13	0.253	0	0	Other	Other
C1QBP	0.253	0	0	HALLMARK_MYC_TARGETS_V1	Other
TRAP1	0.253	0	0	Other	Other
SYNGR2	0.253	0	0	Other	Other
FARSA	0.253	0	0	Other	HALLMARK_MYC_TARGETS_V2
NUP160	0.253	0	0	Other	Other
HSP90AA1	0.253	0	0	Other	Other
COBLL1	0.252	0	0	Other	Other
RABEPK	0.252	0	0	Other	HALLMARK_MYC_TARGETS_V2
MRTO4	0.252	0	0	Other	HALLMARK_MYC_TARGETS_V2
TSR2	0.252	0	0	Other	Other
NOC4L	0.252	0	0	Other	HALLMARK_MYC_TARGETS_V2
RNF7	0.251	0	0	Other	Other
ISG20L2	0.251	0	0	Other	Other
PDHA1	0.25	0	0	Other	Other
APRT	0.25	0	0	Other	Other
MIPEP	0.25	0	0	Other	Other
DCAF12	0.25	0	0	Other	Other
DACH1	0.25	0	0	Other	Other
LTV1	0.249	0	0	Other	Other
GEMIN5	0.249	0	0	Other	Other
PIM2	0.249	0	0	Other	Other
C15orf39	0.248	0	0	Other	Other
MCAT	0.248	0	0	Other	Other
PTPRS	0.248	0	0	Other	Other
TOP1	0.247	0	0	Other	Other
HK1	0.246	0	0	Other	Other
NOL6	0.246	0	0	Other	Other
USP36	0.246	0	0	Other	Other
YARS2	0.246	0	0	Other	Other
SPCS1	0.246	0	0	Other	Other
RRP1	0.246	0	0	Other	Other
MTDH	0.246	0	0	Other	Other
SFXN1	0.246	0	0	Other	Other
POP7	0.246	0	0	Other	Other
GPC6	0.245	0	0	Other	Other
RPP25	0.245	0	0	Other	Other
DDT	0.245	0	0	Other	Other
MPP1	0.245	0	0	Other	Other
CAD	0.245	0	0	HALLMARK_MYC_TARGETS_V1	Other
MANEA	0.244	0	0	Other	Other
PNP	0.244	0	0	Other	Other
RRP1B	0.244	0	0	Other	Other
DHCR7	0.244	0	0	Other	Other
CCNJ	0.243	0	0	Other	Other
TENT4B	0.243	0	0	Other	Other
SEPTIN11	0.243	0	0	Other	Other
PAWR	0.243	0	0	Other	Other
MLF1	0.243	0	0	Other	Other
PLK1	0.242	0	0	Other	HALLMARK_MYC_TARGETS_V2
TOMM40	0.242	0	0	Other	Other
PM20D2	0.242	0	0	Other	Other
CSK	0.242	0	0	Other	Other
DHX37	0.241	0	0	Other	Other
EIF4A3	0.241	0	0	Other	Other
RNF126	0.241	0	0	Other	Other
PPIL1	0.241	0	0	Other	Other
ACAT2	0.241	0	0	Other	Other
GCHFR	0.24	0	0	Other	Other
HPDL	0.239	0	0	Other	Other
GRWD1	0.239	0	0	Other	HALLMARK_MYC_TARGETS_V2
PEA15	0.239	0	0	Other	Other
BCS1L	0.238	0	0	Other	Other
KLHL21	0.238	0	0	Other	Other
GLRX3	0.238	0	0	Other	Other
RRS1	0.238	0	0	Other	Other
LRRC59	0.238	0	0	Other	Other
STOM	0.237	0	0	Other	Other
EMC8	0.237	0	0	Other	Other
SLC39A1	0.237	0	0	Other	Other
C1orf174	0.236	0	0	Other	Other
JAG2	0.236	0	0	Other	Other
NOL9	0.236	0	0	Other	Other
NOCT	0.236	0	0	Other	Other
GTF3A	0.236	0	0	Other	Other
TFAM	0.236	0	0	Other	Other
YRDC	0.235	0	0	Other	Other
ST6GAL1	0.235	0	0	Other	Other
PSMB10	0.234	0	0	Other	Other
LRRC58	0.234	0	0	Other	Other
RPUSD1	0.234	0	0	Other	Other
FXN	0.234	0	0	Other	Other
DUS3L	0.233	0	0	Other	Other
GFM1	0.233	0	0	Other	Other
AUTS2	0.232	0	0	Other	Other
BCCIP	0.232	0	0	Other	Other
TIMM23	0.232	0	0	Other	Other
TASOR2	0.232	0	0	Other	Other
UBE2E1	0.232	0	0	HALLMARK_MYC_TARGETS_V1	Other
RITA1	0.232	0	0	Other	Other
ATP5MC1	0.232	0	0	Other	Other
TSFM	0.232	0	0	Other	Other
CMTM4	0.231	0	0	Other	Other
JPT2	0.231	0	0	Other	Other
RDH13	0.23	0	0	Other	Other
TENM2	0.23	0	0	Other	Other
RXYLT1	0.23	0	0	Other	Other
TRABD	0.23	0	0	Other	Other
GATAD2A	0.23	0	0	Other	Other
CYCS	0.23	0	0	Other	Other
GNPDA1	0.229	0	0	Other	Other
BCR	0.229	0	0	Other	Other
FAM241A	0.229	0	0	Other	Other
SRSF3	0.229	0	0	HALLMARK_MYC_TARGETS_V1	Other
CMSS1	0.229	0	0	Other	Other
NIPA2	0.228	0	0	Other	Other
DESI1	0.228	0	0	Other	Other
CCDC124	0.228	0	0	Other	Other
HES6	0.227	0	0	Other	Other
YWHAZ	0.227	0	0	Other	Other
DNAJA1	0.227	0	0	Other	Other
NIFK	0.227	0	0	Other	Other
CNBP	0.227	0	0	HALLMARK_MYC_TARGETS_V1	Other
GOT2	0.226	0	0	HALLMARK_MYC_TARGETS_V1	Other
HNRNPH3	0.226	0	0	Other	Other
CDC25A	0.225	0	0	Other	Other
RNPS1	0.225	0	0	HALLMARK_MYC_TARGETS_V1	Other
FAM174C	0.224	0	0	Other	Other
CCNA2	0.223	0	0	HALLMARK_MYC_TARGETS_V1	Other
B4GALT2	0.223	0	0	Other	Other
CTPS1	0.223	0	0	Other	Other
PARD6B	0.222	0	0	Other	Other
SH3KBP1	0.222	0	0	Other	Other
EFTUD2	0.222	0	0	Other	Other
TIMM17A	0.222	0	0	Other	Other
DUS1L	0.222	0	0	Other	Other
FARSB	0.222	0	0	Other	Other
CRYZ	0.221	0	0	Other	Other
PPP2R5E	0.221	0	0	Other	Other
ESF1	0.221	0	0	Other	Other
LARP1	0.221	0	0	Other	Other
WASF3	0.221	0	0	Other	Other
MYCBP	0.22	0	0	Other	Other
REXO2	0.22	0	0	Other	Other
PAM16	0.22	0	0	Other	Other
WDR46	0.219	0	0	Other	Other
RSAD1	0.219	0	0	Other	Other
DNAJC2	0.218	0	0	Other	Other
WDR43	0.218	0	0	Other	HALLMARK_MYC_TARGETS_V2
COPRS	0.218	0	0	Other	Other
PPAN	0.217	0	0	Other	HALLMARK_MYC_TARGETS_V2
UTP20	0.217	0	0	Other	HALLMARK_MYC_TARGETS_V2
CSNK2A2	0.216	0	0	Other	Other
HEATR1	0.216	0	0	Other	Other
NAA15	0.216	0	0	Other	Other
SLC35G1	0.215	0	0	Other	Other
IGF2BP3	0.215	0	0	Other	Other
ELOF1	0.215	0	0	Other	Other
SKP2	0.215	0	0	Other	Other
GMNN	0.215	0	0	Other	Other
SLC7A1	0.215	0	0	Other	Other
GAREM2	0.214	0	0	Other	Other
YDJC	0.214	0	0	Other	Other
TUFM	0.213	0	0	HALLMARK_MYC_TARGETS_V1	Other
BUD23	0.213	0	0	Other	Other
SLIRP	0.213	0	0	Other	Other
SLC25A10	0.213	0	0	Other	Other
RGS16	0.212	0	0	Other	Other
BARHL2	0.212	0	0	Other	Other
RNF168	0.212	0	0	Other	Other
CKS2	0.212	0	0	Other	Other
FRMD5	0.211	0	0	Other	Other
GSTM3	0.211	0	0	Other	Other
SLC39A8	0.211	0	0	Other	Other
KRR1	0.211	0	0	Other	Other
TIMM44	0.211	0	0	Other	Other
CDR2	0.211	0	0	Other	Other
TFAP4	0.21	0	0	Other	Other
TRIP13	0.21	0	0	Other	Other
METTL17	0.21	0	0	Other	Other
ZNF330	0.208	0	0	Other	Other
ZNF593	0.208	0	0	Other	Other
ELOVL6	0.208	0	0	Other	Other
WDR74	0.208	0	0	Other	HALLMARK_MYC_TARGETS_V2
NUFIP1	0.208	0	0	Other	Other
METTL26	0.208	0	0	Other	Other
NDUFA5	0.208	0	0	Other	Other
SEH1L	0.208	0	0	Other	Other
GLUD1	0.207	0	0	Other	Other
SESN1	0.207	0	0	Other	Other
DDI2	0.206	0	0	Other	Other
YIF1A	0.206	0	0	Other	Other
ZC3H15	0.206	0	0	Other	Other
CLPTM1L	0.206	0	0	Other	Other
CD2AP	0.206	0	0	Other	Other
CENPP	0.206	0	0	Other	Other
APEX1	0.206	0	0	HALLMARK_MYC_TARGETS_V1	Other
FZD8	0.205	0	0	Other	Other
PHF5A	0.205	0	0	Other	Other
POLR2I	0.205	0	0	Other	Other
RRP7A	0.204	0	0	Other	Other
RSRC1	0.204	0	0	Other	Other
SSBP1	0.204	0	0	HALLMARK_MYC_TARGETS_V1	Other
KPNA4	0.204	0	0	Other	Other
GNL2	0.203	0	0	Other	Other
IMPDH2	0.203	0	0	HALLMARK_MYC_TARGETS_V1	Other
SCPEP1	0.202	0	0	Other	Other
TRAF4	0.202	0	0	Other	Other
HMBS	0.202	0	0	Other	Other
ETF1	0.202	0	0	HALLMARK_MYC_TARGETS_V1	Other
TXNRD1	0.201	0	0	Other	Other
NOP58	0.201	0	0	Other	Other
CHCHD10	0.201	0	0	Other	Other
CYC1	0.2	0	0	HALLMARK_MYC_TARGETS_V1	Other
NUS1	0.2	0	0	Other	Other
ABCE1	0.2	0	0	HALLMARK_MYC_TARGETS_V1	Other
C9orf78	0.2	0	0	Other	Other
ANKRD40	0.2	0	0	Other	Other
CCDC14	0.2	0	0	Other	Other
SRXN1	0.2	0	0	Other	Other
H2AFZ	0.2	0	0	HALLMARK_MYC_TARGETS_V1	Other
DHODH	0.199	0	0	Other	Other
ZNF639	0.199	0	0	Other	Other
CNN3	0.199	0	0	Other	Other
CCT3	0.199	0	0	HALLMARK_MYC_TARGETS_V1	Other
ORC6	0.199	0	0	Other	Other
CCT6A	0.198	0	0	Other	Other
RBM38	0.198	0	0	Other	Other
XPO6	0.198	0	0	Other	Other
SPTBN2	0.197	0	0	Other	Other
NOP56	0.196	0	0	HALLMARK_MYC_TARGETS_V1	HALLMARK_MYC_TARGETS_V2
HNRNPC	0.196	0	0	HALLMARK_MYC_TARGETS_V1	Other
MYBL2	0.196	0	0	Other	Other
NUDT19	0.195	0	0	Other	Other
CHCHD4	0.195	0	0	Other	Other
KCTD3	0.195	0	0	Other	Other
SHROOM3	0.194	0	0	Other	Other
PPRC1	0.194	0	0	Other	HALLMARK_MYC_TARGETS_V2
ELOA	0.194	0	0	Other	Other
SLC27A4	0.194	0	0	Other	Other
GNL3L	0.193	0	0	Other	Other
NOC3L	0.193	0	0	Other	Other
GMPS	0.193	0	0	Other	Other
AP1S2	0.192	0	0	Other	Other
AK6	0.192	0	0	Other	Other
LLPH	0.192	0	0	Other	Other
C11orf74	0.192	0	0	Other	Other
PHB	0.192	0	0	HALLMARK_MYC_TARGETS_V1	HALLMARK_MYC_TARGETS_V2
TBC1D14	0.192	0	0	Other	Other
GART	0.192	0	0	Other	Other
TCOF1	0.192	0	0	Other	HALLMARK_MYC_TARGETS_V2
ZFP36L2	0.192	0	0	Other	Other
MIEF1	0.191	0	0	Other	Other
EBPL	0.191	0	0	Other	Other
CPD	0.191	0	0	Other	Other
ZMYND19	0.191	0	0	Other	Other
NAE1	0.191	0	0	Other	Other
BIRC5	0.191	0	0	Other	Other
BAG2	0.191	0	0	Other	Other
DNAJC12	0.191	0	0	Other	Other
SLC35B4	0.191	0	0	Other	Other
TFRC	0.191	0	0	Other	Other
PPARG	0.19	0	0	Other	Other
TAF4B	0.19	0	0	Other	Other
TOMM34	0.19	0	0	Other	Other
ENDOG	0.19	0	0	Other	Other
PSMG1	0.19	0	0	Other	Other
TSPAN8	0.189	0	0	Other	Other
MFHAS1	0.189	0	0	Other	Other
TSPAN33	0.189	0	0	Other	Other
MARCKSL1	0.189	0	0	Other	Other
KARS	0.189	0	0	HALLMARK_MYC_TARGETS_V1	Other
NRK	0.189	0	0	Other	Other
IGF2BP1	0.189	0	0	Other	Other
ACTR3B	0.188	0	0	Other	Other
RNF138	0.188	0	0	Other	Other
PRDM4	0.188	0	0	Other	Other
PTRH2	0.188	0	0	Other	Other
ZNF598	0.188	0	0	Other	Other
SGTA	0.188	0	0	Other	Other
SOWAHC	0.187	0	0	Other	Other
LSM10	0.187	0	0	Other	Other
TACO1	0.187	0	0	Other	Other
TOMM22	0.187	0	0	Other	Other
UTP4	0.187	0	0	Other	Other
GATC	0.187	0	0	Other	Other
FRAT2	0.186	0	0	Other	Other
ARMC6	0.186	0	0	Other	Other
TMEM205	0.186	0	0	Other	Other
SKA3	0.186	0	0	Other	Other
LMBR1	0.186	0	0	Other	Other
TTL	0.186	0	0	Other	Other
EGLN3	0.185	0	0	Other	Other
DPH3	0.185	0	0	Other	Other
NOB1	0.185	0	0	Other	Other
PARL	0.185	0	0	Other	Other
ABCC4	0.185	0	0	Other	Other
NOP14	0.185	0	0	Other	Other
MAOA	0.184	0	0	Other	Other
TBL1XR1	0.184	0	0	Other	Other
GTPBP4	0.184	0	0	Other	Other
PLEKHJ1	0.184	0	0	Other	Other
PELP1	0.184	0	0	Other	Other
AGTRAP	0.184	0	0	Other	Other
ATP5MC3	0.184	0	0	Other	Other
ITPK1	0.184	0	0	Other	Other
SLC7A2	0.183	0	0	Other	Other
VKORC1L1	0.183	0	0	Other	Other
BAG1	0.183	0	0	Other	Other
NUDC	0.183	0	0	Other	Other
SCARB1	0.183	0	0	Other	Other
EI24	0.183	0	0	Other	Other
TRMT61A	0.182	0	0	Other	Other
HDAC7	0.182	0	0	Other	Other
HTRA2	0.182	0	0	Other	Other
VDAC1	0.182	0	0	HALLMARK_MYC_TARGETS_V1	Other
MMACHC	0.181	0	0	Other	Other
LPAR3	0.181	0	0	Other	Other
PWP1	0.181	0	0	HALLMARK_MYC_TARGETS_V1	Other
CCDC59	0.181	0	0	Other	Other
JMJD8	0.181	0	0	Other	Other
XK	0.18	0	0	Other	Other
TIPIN	0.18	0	0	Other	Other
SNX10	0.18	0	0	Other	Other
IKZF5	0.18	0	0	Other	Other
HNRNPF	0.18	0	0	Other	Other
SEMA3C	0.179	0	0	Other	Other
KLF16	0.179	0	0	Other	Other
NOL11	0.179	0	0	Other	Other
SORD	0.178	0	0	Other	HALLMARK_MYC_TARGETS_V2
EDA	0.178	0	0	Other	Other
TUBA1C	0.178	0	0	Other	Other
EMC6	0.178	0	0	Other	Other
TXNL4A	0.178	0	0	HALLMARK_MYC_TARGETS_V1	Other
SMIM15	0.178	0	0	Other	Other
SRSF2	0.178	0	0	HALLMARK_MYC_TARGETS_V1	Other
RRP15	0.178	0	0	Other	Other
FAM122B	0.178	0	0	Other	Other
TMEM171	0.177	0	0	Other	Other
CDC20	0.177	0	0	HALLMARK_MYC_TARGETS_V1	Other
BCL11A	0.177	0	0	Other	Other
C12orf45	0.177	0	0	Other	Other
YES1	0.177	0	0	Other	Other
ADSL	0.177	0	0	Other	Other
UTP15	0.176	0	0	Other	Other
PFDN2	0.176	0	0	Other	Other
MOCS2	0.176	0	0	Other	Other
MBNL1	0.176	0	0	Other	Other
HMGN5	0.176	0	0	Other	Other
SLC35C1	0.175	0	0	Other	Other
ELP2	0.175	0	0	Other	Other
FAM189B	0.175	0	0	Other	Other
HAUS2	0.175	0	0	Other	Other
STOML2	0.175	0	0	Other	Other
DHX33	0.175	0	0	Other	Other
RPF1	0.175	0	0	Other	Other
KPNB1	0.175	0	0	HALLMARK_MYC_TARGETS_V1	Other
TRMT10C	0.175	0	0	Other	Other
XPO5	0.175	0	0	Other	Other
SRPK1	0.175	0	0	HALLMARK_MYC_TARGETS_V1	Other
EEF2KMT	0.174	0	0	Other	Other
WDR36	0.174	0	0	Other	Other
AURKB	0.174	0	0	Other	Other
PRPF4	0.174	0	0	Other	Other
MORN2	0.174	0	0	Other	Other
EIF5	0.174	0	0	Other	Other
GLRX5	0.174	0	0	Other	Other
RSL1D1	0.174	0	0	HALLMARK_MYC_TARGETS_V1	Other
SLC19A1	0.174	0	0	Other	HALLMARK_MYC_TARGETS_V2
SNAPC5	0.173	0	0	Other	Other
PEX3	0.173	0	0	Other	Other
QTRT2	0.173	0	0	Other	Other
PNRC2	0.173	0	0	Other	Other
DDX52	0.173	0	0	Other	Other
PHB2	0.173	0	0	HALLMARK_MYC_TARGETS_V1	Other
CDC37	0.173	0	0	Other	Other
PSMD12	0.173	0	0	Other	Other
BRIX1	0.173	0	0	Other	Other
DFFA	0.173	0	0	Other	Other
CCT4	0.173	0	0	HALLMARK_MYC_TARGETS_V1	Other
ACOT7	0.172	0	0	Other	Other
CLPX	0.172	0	0	Other	Other
COMMD9	0.172	0	0	Other	Other
AIMP2	0.172	0	0	HALLMARK_MYC_TARGETS_V1	HALLMARK_MYC_TARGETS_V2
RAB3IL1	0.171	0	0	Other	Other
C1GALT1	0.171	0	0	Other	Other
NBEAL2	0.171	0	0	Other	Other
CDKN2A	0.171	0	0	Other	Other
TMEFF1	0.171	0	0	Other	Other
TIMM22	0.171	0	0	Other	Other
RPRD1A	0.171	0	0	Other	Other
SSX2IP	0.171	0	0	Other	Other
RFC3	0.171	0	0	Other	Other
PDCD2L	0.17	0	0	Other	Other
KLHL15	0.17	0	0	Other	Other
BZW1	0.17	0	0	Other	Other
ADCK2	0.17	0	0	Other	Other
RPA3	0.17	0	0	Other	Other
DNAAF5	0.17	0	0	Other	Other
USP7	0.17	0	0	Other	Other
PSMG3	0.17	0	0	Other	Other
NDUFA8	0.17	0	0	Other	Other
TMEM147	0.17	0	0	Other	Other
CCND1	0.169	0	0	Other	Other
DUSP2	0.169	0	0	Other	HALLMARK_MYC_TARGETS_V2
NUP50	0.169	0	0	Other	Other
PRMT5	0.169	0	0	Other	Other
SOD2	0.169	0	0	Other	Other
MYO1B	0.169	0	0	Other	Other
CCNY	0.169	0	0	Other	Other
IFT57	0.169	0	0	Other	Other
SPG21	0.169	0	0	Other	Other
ISY1	0.169	0	0	Other	Other
IL32	0.169	0	0	Other	Other
NAA50	0.169	0	0	Other	Other
GADD45GIP1	0.169	0	0	Other	Other
ACSL3	0.169	0	0	Other	Other
TES	0.168	0	0	Other	Other
SLC1A1	0.168	0	0	Other	Other
RAP1GAP2	0.168	0	0	Other	Other
JPT1	0.168	0	0	Other	Other
POLR2D	0.168	0	0	Other	Other
PGAP2	0.168	0	0	Other	Other
MRM1	0.167	0	0	Other	Other
CTU2	0.167	0	0	Other	Other
XPO4	0.167	0	0	Other	Other
KIF1C	0.167	0	0	Other	Other
CSE1L	0.167	0	0	Other	Other
HSD11B2	0.166	0	0	Other	Other
EIF2B2	0.166	0	0	Other	Other
STK4	0.166	0	0	Other	Other
PDCD11	0.166	0	0	Other	Other
CSTF2	0.166	0	0	HALLMARK_MYC_TARGETS_V1	Other
AGAP1	0.166	0	0	Other	Other
SETD6	0.166	0	0	Other	Other
C9orf40	0.166	0	0	Other	Other
NOC2L	0.166	0	0	Other	Other
LSM7	0.166	0	0	HALLMARK_MYC_TARGETS_V1	Other
SELENOI	0.166	0	0	Other	Other
PBX3	0.165	0	0	Other	Other
HECTD4	0.165	0	0	Other	Other
COASY	0.165	0	0	Other	Other
EIF2B1	0.165	0	0	Other	Other
SIKE1	0.165	0	0	Other	Other
PLA2G12A	0.165	0	0	Other	Other
AP1S3	0.164	0	0	Other	Other
JUN	0.164	0	0	Other	Other
RCC2	0.164	0	0	Other	Other
FBRSL1	0.164	0	0	Other	Other
DDX39A	0.164	0	0	Other	Other
LPCAT1	0.164	0	0	Other	Other
FAM53B	0.163	0	0	Other	Other
KIFC3	0.163	0	0	Other	Other
SERP1	0.163	0	0	Other	Other
VRK1	0.163	0	0	Other	Other
DIS3	0.163	0	0	Other	Other
DDX19A	0.163	0	0	Other	Other
PRCC	0.163	0	0	Other	Other
FUS	0.163	0	0	Other	Other
PRKAR2B	0.162	0	0	Other	Other
DCAF4	0.162	0	0	Other	Other
EXOSC3	0.162	0	0	Other	Other
CDC123	0.162	0	0	Other	Other
GASK1B	0.161	0	0	Other	Other
PLAC1	0.161	0	0	Other	Other
KNSTRN	0.161	0	0	Other	Other
DDX10	0.161	0	0	Other	Other
SMYD5	0.161	0	0	Other	Other
DDX27	0.161	0	0	Other	Other
DDX1	0.161	0	0	Other	Other
NFE2L2	0.161	0	0	Other	Other
TRIM28	0.161	0	0	HALLMARK_MYC_TARGETS_V1	Other
SNRPE	0.161	0	0	Other	Other
UCHL3	0.161	0	0	Other	Other
PUF60	0.161	0	0	Other	Other
SCML2	0.16	0	0	Other	Other
IGF1R	0.16	0	0	Other	Other
SRRD	0.16	0	0	Other	Other
SNRPB	0.16	0	0	Other	Other
SURF2	0.159	0	0	Other	Other
NME2	0.159	0	0	Other	Other
MRGBP	0.159	0	0	Other	Other
CENPB	0.159	0	0	Other	Other
ADGRA3	0.159	0	0	Other	Other
SLC25A36	0.159	0	0	Other	Other
TIMM10	0.159	0	0	Other	Other
TMEM150A	0.158	0	0	Other	Other
GCC2	0.158	0	0	Other	Other
DCAF5	0.158	0	0	Other	Other
KIAA1958	0.158	0	0	Other	Other
ANP32A	0.158	0	0	Other	Other
NDUFAB1	0.158	0	0	HALLMARK_MYC_TARGETS_V1	Other
MYCBP2	0.158	0	0	Other	Other
KIAA0930	0.158	0	0	Other	Other
NAA20	0.158	0	0	Other	Other
PPM1G	0.158	0	0	HALLMARK_MYC_TARGETS_V1	Other
SURF6	0.157	0	0	Other	Other
ELAC2	0.157	0	0	Other	Other
THYN1	0.157	0	0	Other	Other
WDR5	0.157	0	0	Other	Other
LAP3	0.157	0	0	Other	Other
TRAK1	0.157	0	0	Other	Other
PPP1R14B	0.157	0	0	Other	Other
NMRAL1	0.157	0	0	Other	Other
HMGCR	0.157	0	0	Other	Other
C4orf19	0.156	0	0	Other	Other
POP1	0.156	0	0	Other	Other
NARS2	0.156	0	0	Other	Other
UMPS	0.156	0	0	Other	Other
HSPA4	0.156	0	0	Other	Other
CHEK1	0.156	0	0	Other	Other
EXOSC7	0.156	0	0	HALLMARK_MYC_TARGETS_V1	Other
SAFB	0.156	0	0	Other	Other
TSR3	0.156	0	0	Other	Other
KCNK2	0.155	0	0	Other	Other
SCAMP1	0.155	0	0	Other	Other
CHAC2	0.155	0	0	Other	Other
MPHOSPH6	0.155	0	0	Other	Other
NR2F2	0.155	0	0	Other	Other
ARHGAP17	0.155	0	0	Other	Other
TIMM21	0.155	0	0	Other	Other
LSM5	0.155	0	0	Other	Other
MED28	0.155	0	0	Other	Other
EXO1	0.155	0	0	Other	Other
DEPDC7	0.154	0	0	Other	Other
TRIM65	0.154	0	0	Other	Other
RAB5IF	0.154	0	0	Other	Other
CHCHD7	0.154	0	0	Other	Other
ZNRD2	0.154	0	0	Other	Other
RAVER1	0.154	0	0	Other	Other
SRPRB	0.154	0	0	Other	Other
SOX6	0.153	0	0	Other	Other
TRUB1	0.153	0	0	Other	Other
ADNP2	0.153	0	0	Other	Other
POLR1E	0.153	0	0	Other	Other
SENP2	0.153	0	0	Other	Other
CNOT9	0.153	0	0	Other	Other
NCS1	0.153	0	0	Other	Other
TNPO3	0.153	0	0	Other	Other
CASC11-exon-2	0.152	0	0	Other	Other
PKP2	0.152	0	0	Other	Other
MAP2K3	0.152	0	0	Other	Other
PSMA5	0.152	0	0	Other	Other
KNOP1	0.152	0	0	Other	Other
AHCY	0.152	0	0	Other	Other
STRAP	0.152	0	0	Other	Other
SAFB2	0.152	0	0	Other	Other
LBR	0.152	0	0	Other	Other
ECI2	0.152	0	0	Other	Other
CISD3	0.151	0	0	Other	Other
DTD2	0.151	0	0	Other	Other
DNTTIP2	0.151	0	0	Other	Other
KIAA0100	0.151	0	0	Other	Other
PRPF19	0.151	0	0	Other	Other
MTIF2	0.151	0	0	Other	Other
CBFB	0.151	0	0	Other	Other
PTPN18	0.15	0	0	Other	Other
ESRRA	0.15	0	0	Other	Other
TRIT1	0.15	0	0	Other	Other
PIR	0.15	0	0	Other	Other
WNK2	0.15	0	0	Other	Other
EPHA8	0.15	0	0	Other	Other
DNAJC5	0.15	0	0	Other	Other
NKRF	0.15	0	0	Other	Other
ECSIT	0.15	0	0	Other	Other
AASDHPPT	0.15	0	0	Other	Other
ZNF146	0.15	0	0	Other	Other
ABCF1	0.15	0	0	Other	Other
GNG4	0.149	0	0	Other	Other
RBM12	0.149	0	0	Other	Other
JMJD6	0.149	0	0	Other	Other
DLAT	0.149	0	0	Other	Other
COA7	0.148	0	0	Other	Other
DBNDD1	0.148	0	0	Other	Other
TSPAN5	0.148	0	0	Other	Other
HAUS6	0.148	0	0	Other	Other
CCDC85C	0.148	0	0	Other	Other
G3BP2	0.148	0	0	Other	Other
SF3B4	0.148	0	0	Other	Other
PSMA7	0.148	0	0	HALLMARK_MYC_TARGETS_V1	Other
SNRNP40	0.148	0	0	Other	Other
CKS1B	0.148	0	0	Other	Other
STK33	0.147	0	0	Other	Other
RERG	0.147	0	0	Other	Other
PINX1	0.147	0	0	Other	Other
ALKBH2	0.147	0	0	Other	Other
SLC25A38	0.147	0	0	Other	Other
PDP2	0.147	0	0	Other	Other
YBX1	0.147	0	0	Other	Other
PSMC1	0.147	0	0	Other	Other
SUPT20H	0.146	0	0	Other	Other
RIOX1	0.146	0	0	Other	Other
MMS19	0.146	0	0	Other	Other
ATAD3A	0.146	0	0	Other	Other
SAP18	0.146	0	0	Other	Other
BRMS1	0.146	0	0	Other	Other
CNOT11	0.146	0	0	Other	Other
MCMBP	0.146	0	0	Other	Other
PPP1CC	0.146	0	0	Other	Other
SAMD4B	0.146	0	0	Other	Other
WDR82	0.146	0	0	Other	Other
SPAG17	0.145	0	0	Other	Other
DGKK	0.145	0	0	Other	Other
STC2	0.145	0	0	Other	Other
CMTM7	0.145	0	0	Other	Other
FASTKD2	0.145	0	0	Other	Other
GUF1	0.145	0	0	Other	Other
TUBB4B	0.145	0	0	Other	Other
POLR2F	0.145	0	0	Other	Other
VTI1B	0.145	0	0	Other	Other
INF2	0.145	0	0	Other	Other
ARPC5L	0.145	0	0	Other	Other
AIFM1	0.145	0	0	Other	Other
TUBB	0.145	0	0	Other	Other
NT5DC2	0.145	0	0	Other	Other
HIC2	0.144	0	0	Other	Other
USB1	0.144	0	0	Other	Other
SLC9A3R1	0.144	0	0	Other	Other
CCDC86	0.144	0	0	Other	Other
EIF4A1	0.144	0	0	HALLMARK_MYC_TARGETS_V1	Other
ZMPSTE24	0.144	0	0	Other	Other
GTF2H1	0.144	0	0	Other	Other
MTX2	0.144	0	0	Other	Other
FAF1	0.144	0	0	Other	Other
C19orf48	0.144	0	0	Other	Other
IQGAP2	0.143	0	0	Other	Other
TMEM201	0.143	0	0	Other	Other
KXD1	0.143	0	0	Other	Other
ITPRIPL1	0.143	0	0	Other	Other
CCDC34	0.143	0	0	Other	Other
UAP1	0.143	0	0	Other	Other
ATP13A3	0.143	0	0	Other	Other
PSMD7	0.143	0	0	HALLMARK_MYC_TARGETS_V1	Other
LAGE3	0.143	0	0	Other	Other
BANK1	0.142	0	0	Other	Other
TFB2M	0.142	0	0	Other	HALLMARK_MYC_TARGETS_V2
TEDC2	0.142	0	0	Other	Other
SRF	0.142	0	0	Other	Other
TMED5	0.142	0	0	Other	Other
TRIM24	0.142	0	0	Other	Other
ERI3	0.142	0	0	Other	Other
MLLT1	0.142	0	0	Other	Other
TRAPPC2L	0.142	0	0	Other	Other
EIF6	0.142	0	0	Other	Other
PRDX1	0.142	0	0	Other	Other
MRRF	0.141	0	0	Other	Other
OXNAD1	0.141	0	0	Other	Other
NFS1	0.141	0	0	Other	Other
CTNNB1	0.141	0	0	Other	Other
KPNA1	0.141	0	0	Other	Other
CCNC	0.141	0	0	Other	Other
WNT10B	0.14	0	0	Other	Other
RPP38	0.14	0	0	Other	Other
MAX	0.14	0	0	Other	Other
RPGRIP1L	0.14	0	0	Other	Other
RANGRF	0.14	0	0	Other	Other
TEX10	0.14	0	0	Other	Other
UQCR10	0.14	0	0	Other	Other
UBP1	0.14	0	0	Other	Other
NDUFC2	0.14	0	0	Other	Other
DPM1	0.14	0	0	Other	Other
URI1	0.14	0	0	Other	Other
CARS2	0.14	0	0	Other	Other
ARFGEF3	0.139	0	0	Other	Other
FAM117A	0.139	0	0	Other	Other
GPD1L	0.139	0	0	Other	Other
TERF1	0.139	0	0	Other	Other
MDN1	0.139	0	0	Other	Other
PSMC4	0.139	0	0	HALLMARK_MYC_TARGETS_V1	Other
ARL2BP	0.139	0	0	Other	Other
COMMD2	0.139	0	0	Other	Other
DHX9	0.139	0	0	Other	Other
GNB1L	0.138	0	0	Other	Other
FASTKD3	0.138	0	0	Other	Other
ATG5	0.138	0	0	Other	Other
MIS18A	0.138	0	0	Other	Other
TMEM177	0.138	0	0	Other	Other
APOO	0.138	0	0	Other	Other
AGAP3	0.138	0	0	Other	Other
TMED7	0.138	0	0	Other	Other
PCID2	0.138	0	0	Other	Other
RPP30	0.138	0	0	Other	Other
C7orf50	0.138	0	0	Other	Other
SMIM30	0.138	0	0	Other	Other
NDUFAF4	0.137	0	0	Other	HALLMARK_MYC_TARGETS_V2
CTXN1	0.137	0	0	Other	Other
PSME3	0.137	0	0	Other	Other
THUMPD3	0.137	0	0	Other	Other
DDX56	0.137	0	0	Other	Other
FTSJ3	0.137	0	0	Other	Other
SLC35A4	0.137	0	0	Other	Other
SFT2D1	0.137	0	0	Other	Other
NGDN	0.137	0	0	Other	Other
COX16	0.137	0	0	Other	Other
GSPT1	0.137	0	0	HALLMARK_MYC_TARGETS_V1	Other
DDX54	0.137	0	0	Other	Other
SMG5	0.137	0	0	Other	Other
ATIC	0.137	0	0	Other	Other
ST6GALNAC3	0.136	0	0	Other	Other
STXBP2	0.136	0	0	Other	Other
TMEM243	0.136	0	0	Other	Other
GNG12	0.136	0	0	Other	Other
SHLD2	0.136	0	0	Other	Other
LETM1	0.136	0	0	Other	Other
NOL12	0.136	0	0	Other	Other
CIAPIN1	0.136	0	0	Other	Other
METTL5	0.136	0	0	Other	Other
KRI1	0.136	0	0	Other	Other
TMUB1	0.136	0	0	Other	Other
ABLIM1	0.136	0	0	Other	Other
TAF9	0.136	0	0	Other	Other
AFG3L2	0.136	0	0	Other	Other
RAB7A	0.136	0	0	Other	Other
POLD2	0.136	0	0	HALLMARK_MYC_TARGETS_V1	Other
CYP7B1	0.135	0	0	Other	Other
DDN	0.135	0	0	Other	Other
KIF9	0.135	0	0	Other	Other
POLB	0.135	0	0	Other	Other
LRRC28	0.135	0	0	Other	Other
XRCC2	0.135	0	0	Other	Other
SENP3	0.135	0	0	Other	Other
FEM1A	0.135	0	0	Other	Other
TPRKB	0.135	0	0	Other	Other
AAMP	0.135	0	0	Other	Other
RTCB	0.135	0	0	Other	Other
SRSF7	0.135	0	0	HALLMARK_MYC_TARGETS_V1	Other
CRYBG1	0.134	0	0	Other	Other
MCOLN2	0.134	0	0	Other	Other
METTL8	0.134	0	0	Other	Other
NTHL1	0.134	0	0	Other	Other
ST7	0.134	0	0	Other	Other
CPNE3	0.134	0	0	Other	Other
CCNQ	0.134	0	0	Other	Other
UTP23	0.134	0	0	Other	Other
TAF10	0.134	0	0	Other	Other
UBE2J2	0.134	0	0	Other	Other
TMEM109	0.134	0	0	Other	Other
DNAJA2	0.134	0	0	Other	Other
SLC13A1	0.133	0	0	Other	Other
GLDC	0.133	0	0	Other	Other
IMPA1	0.133	0	0	Other	Other
COX17	0.133	0	0	Other	Other
EIF3I	0.133	0	0	Other	Other
SH3GL1	0.133	0	0	Other	Other
ILF3	0.133	0	0	Other	Other
LRP3	0.133	0	0	Other	Other
MARS2	0.132	0	0	Other	Other
C20orf27	0.132	0	0	Other	Other
RFXAP	0.132	0	0	Other	Other
TM2D2	0.132	0	0	Other	Other
CMBL	0.132	0	0	Other	Other
RUVBL2	0.132	0	0	HALLMARK_MYC_TARGETS_V1	Other
RBM17	0.132	0	0	Other	Other
CCNB1IP1	0.132	0	0	Other	Other
SLC29A1	0.132	0	0	Other	Other
TARS2	0.132	0	0	Other	Other
ETV4	0.131	0	0	Other	Other
PREX2	0.131	0	0	Other	Other
LRFN1	0.131	0	0	Other	Other
LSM3	0.131	0	0	Other	Other
CCDC47	0.131	0	0	Other	Other
TOMM6	0.131	0	0	Other	Other
POLR2C	0.131	0	0	Other	Other
RAD50	0.131	0	0	Other	Other
MAT2A	0.131	0	0	Other	Other
RFWD3	0.131	0	0	Other	Other
EIF4E	0.131	0	0	HALLMARK_MYC_TARGETS_V1	Other
IL12A	0.13	0	0	Other	Other
MCC	0.13	0	0	Other	Other
UBIAD1	0.13	0	0	Other	Other
RNMT	0.13	0	0	Other	Other
CSNK1G2	0.13	0	0	Other	Other
TAX1BP1	0.13	0	0	Other	Other
EXOSC2	0.13	0	0	Other	Other
RBM28	0.13	0	0	Other	Other
ALKBH5	0.13	0	0	Other	Other
SOX21	0.129	0	0	Other	Other
CCDC137	0.129	0	0	Other	Other
NFRKB	0.129	0	0	Other	Other
EXOSC9	0.129	0	0	Other	Other
ARIH2	0.129	0	0	Other	Other
GINS1	0.129	0	0	Other	Other
NRGN	0.129	0	0	Other	Other
PCYT2	0.129	0	0	Other	Other
LGR5	0.128	0	0	Other	Other
MFSD12	0.128	0	0	Other	Other
IPO4	0.128	0	0	Other	HALLMARK_MYC_TARGETS_V2
RPUSD3	0.128	0	0	Other	Other
IL17RB	0.128	0	0	Other	Other
NPM3	0.128	0	0	Other	Other
SLC11A2	0.128	0	0	Other	Other
ICMT	0.128	0	0	Other	Other
SNRPB2	0.128	0	0	HALLMARK_MYC_TARGETS_V1	Other
LONP1	0.128	0	0	Other	Other
GGA2	0.128	0	0	Other	Other
NUDT15	0.128	0	0	Other	Other
FAM241B	0.127	0	0	Other	Other
POLR3G	0.127	0	0	Other	Other
PER2	0.127	0	0	Other	Other
TMEM192	0.127	0	0	Other	Other
LIAS	0.127	0	0	Other	Other
PIK3C3	0.127	0	0	Other	Other
TRAF3IP1	0.127	0	0	Other	Other
NOL10	0.127	0	0	Other	Other
PICALM	0.127	0	0	Other	Other
TBL3	0.127	0	0	Other	Other
MPP6	0.127	0	0	Other	Other
FOXK1	0.127	0	0	Other	Other
TMEM97	0.127	0	0	Other	HALLMARK_MYC_TARGETS_V2
AGPS	0.127	0	0	Other	Other
DNAJC11	0.127	0	0	Other	Other
NAA10	0.127	0	0	Other	Other
TSN	0.127	0	0	Other	Other
XPO1	0.127	0	0	HALLMARK_MYC_TARGETS_V1	Other
IVNS1ABP	0.127	0	0	Other	Other
MCM7	0.127	0	0	HALLMARK_MYC_TARGETS_V1	Other
HMMR	0.126	0	0	Other	Other
ZNF282	0.126	0	0	Other	Other
MYLK	0.126	0	0	Other	Other
GTF2H5	0.126	0	0	Other	Other
PDXP	0.126	0	0	Other	Other
CCT2	0.126	0	0	HALLMARK_MYC_TARGETS_V1	Other
INTS13	0.126	0	0	Other	Other
HIPK2	0.126	0	0	Other	Other
CEBPZ	0.126	0	0	Other	Other
CXorf56	0.126	0	0	Other	Other
SQOR	0.125	0	0	Other	Other
IMP3	0.125	0	0	Other	Other
INTS10	0.125	0	0	Other	Other
NRAS	0.125	0	0	Other	Other
CTBP2	0.125	0	0	Other	Other
NDUFB10	0.125	0	0	Other	Other
COX14	0.125	0	0	Other	Other
CORO1C	0.125	0	0	Other	Other
SLC38A1	0.125	0	0	Other	Other
MAFK	0.124	0	0	Other	Other
FGF13	0.124	0	0	Other	Other
CDCA5	0.124	0	0	Other	Other
MED10	0.124	0	0	Other	Other
FTSJ1	0.124	0	0	Other	Other
DENR	0.124	0	0	Other	Other
MAZ	0.124	0	0	Other	Other
MRFAP1	0.124	0	0	Other	Other
UBAC1	0.124	0	0	Other	Other
MPST	0.124	0	0	Other	Other
PSMF1	0.124	0	0	Other	Other
IGFBP2	0.124	0	0	Other	Other
DHX34	0.123	0	0	Other	Other
NDUFAF1	0.123	0	0	Other	Other
ZP3	0.123	0	0	Other	Other
AAGAB	0.123	0	0	Other	Other
SEPTIN3	0.123	0	0	Other	Other
IQCB1	0.123	0	0	Other	Other
HIRA	0.123	0	0	Other	Other
POU2F1	0.122	0	0	Other	Other
PLPBP	0.122	0	0	Other	Other
MLXIP	0.122	0	0	Other	Other
TTC27	0.122	0	0	Other	Other
TMEM126A	0.122	0	0	Other	Other
HK2	0.122	0	0	Other	HALLMARK_MYC_TARGETS_V2
TXNDC5	0.122	0	0	Other	Other
VKORC1	0.122	0	0	Other	Other
DLD	0.122	0	0	Other	Other
ZNF398	0.121	0	0	Other	Other
ARL5A	0.121	0	0	Other	Other
DOHH	0.121	0	0	Other	Other
KLF15	0.121	0	0	Other	Other
CDK5	0.121	0	0	Other	Other
COA6	0.121	0	0	Other	Other
SLC2A1	0.121	0	0	Other	Other
CD320	0.121	0	0	Other	Other
MLST8	0.121	0	0	Other	Other
ARID3B	0.12	0	0	Other	Other
CXorf38	0.12	0	0	Other	Other
C1orf52	0.12	0	0	Other	Other
ORC2	0.12	0	0	HALLMARK_MYC_TARGETS_V1	Other
THEM6	0.12	0	0	Other	Other
NUP37	0.12	0	0	Other	Other
PKIA	0.12	0	0	Other	Other
MAPKAP1	0.12	0	0	Other	Other
VPS72	0.12	0	0	Other	Other
CNPY2	0.12	0	0	Other	Other
POLR2H	0.12	0	0	Other	Other
MEPCE	0.12	0	0	Other	Other
ZNF296	0.119	0	0	Other	Other
PEX5	0.119	0	0	Other	Other
ENTPD7	0.119	0	0	Other	Other
GLS	0.119	0	0	Other	Other
FASTKD5	0.119	0	0	Other	Other
RFT1	0.119	0	0	Other	Other
PAGR1	0.119	0	0	Other	Other
UPF1	0.119	0	0	Other	Other
PRPF38B	0.119	0	0	Other	Other
FAM32A	0.119	0	0	Other	Other
C19orf53	0.119	0	0	Other	Other
DUSP9	0.119	0	0	Other	Other
RNF187	0.119	0	0	Other	Other
PRKCI	0.119	0	0	Other	Other
HSP90AB1	0.119	0	0	HALLMARK_MYC_TARGETS_V1	Other
ZDHHC23	0.118	0	0	Other	Other
RPUSD2	0.118	0	0	Other	Other
QRSL1	0.118	0	0	Other	Other
TUSC2	0.118	0	0	Other	Other
EXOSC5	0.118	0	0	Other	HALLMARK_MYC_TARGETS_V2
SNRPA1	0.118	0	0	HALLMARK_MYC_TARGETS_V1	Other
TGDS	0.118	0	0	Other	Other
ZNF142	0.118	0	0	Other	Other
RPUSD4	0.118	0	0	Other	Other
COA4	0.118	0	0	Other	Other
GTPBP3	0.118	0	0	Other	Other
PEBP1	0.118	0	0	Other	Other
CWC15	0.118	0	0	Other	Other
MCM4	0.118	0	0	HALLMARK_MYC_TARGETS_V1	HALLMARK_MYC_TARGETS_V2
PRR5	0.117	0	0	Other	Other
SLC16A10	0.117	0	0	Other	Other
PUM3	0.117	0	0	Other	Other
DDX31	0.117	0	0	Other	Other
SSU72	0.117	0	0	Other	Other
SIVA1	0.117	0	0	Other	Other
SKI	0.117	0	0	Other	Other
VPS25	0.117	0	0	Other	Other
GOLM1	0.117	0	0	Other	Other
CAPN6	0.117	0	0	Other	Other
ACAT1	0.117	0	0	Other	Other
ARL15	0.116	0	0	Other	Other
ARHGAP19	0.116	0	0	Other	Other
ENAH	0.116	0	0	Other	Other
TMEM120B	0.116	0	0	Other	Other
COMTD1	0.116	0	0	Other	Other
FCF1	0.116	0	0	Other	Other
CHEK2	0.116	0	0	Other	Other
TOMM40L	0.116	0	0	Other	Other
EEF1E1	0.116	0	0	Other	Other
SNRPD1	0.116	0	0	HALLMARK_MYC_TARGETS_V1	Other
RASSF3	0.116	0	0	Other	Other
DBR1	0.116	0	0	Other	Other
SDHB	0.116	0	0	Other	Other
DCTD	0.116	0	0	Other	Other
PRTG	0.115	0	0	Other	Other
BCAS4	0.115	0	0	Other	Other
MMP16	0.115	0	0	Other	Other
PPM1H	0.115	0	0	Other	Other
SREK1IP1	0.115	0	0	Other	Other
ZNF74	0.115	0	0	Other	Other
DDX51	0.115	0	0	Other	Other
CDCA7	0.115	0	0	Other	Other
ERLIN2	0.115	0	0	Other	Other
IFI16	0.115	0	0	Other	Other
TARBP2	0.115	0	0	Other	Other
IFT46	0.115	0	0	Other	Other
MTFP1	0.115	0	0	Other	Other
AURKAIP1	0.115	0	0	Other	Other
DENND11	0.115	0	0	Other	Other
EBP	0.115	0	0	Other	Other
SPRY1	0.114	0	0	Other	Other
ZNHIT6	0.114	0	0	Other	Other
MFSD13A	0.114	0	0	Other	Other
SDHAF3	0.114	0	0	Other	Other
PRPF31	0.114	0	0	HALLMARK_MYC_TARGETS_V1	Other
SNRPC	0.114	0	0	Other	Other
NME4	0.114	0	0	Other	Other
VPS4A	0.114	0	0	Other	Other
ONECUT2	0.113	0	0	Other	Other
KIF20B	0.113	0	0	Other	Other
UTP25	0.113	0	0	Other	Other
KIF5C	0.113	0	0	Other	Other
NOP9	0.113	0	0	Other	Other
COPS9	0.113	0	0	Other	Other
RAD23A	0.113	0	0	Other	Other
CHCHD1	0.113	0	0	Other	Other
SSNA1	0.113	0	0	Other	Other
KLHL23	0.113	0	0	Other	Other
FASN	0.113	0	0	Other	Other
SNRPD2	0.113	0	0	HALLMARK_MYC_TARGETS_V1	Other
IGSF9	0.112	0	0	Other	Other
PACRGL	0.112	0	0	Other	Other
RNASET2	0.112	0	0	Other	Other
KCNG3	0.112	0	0	Other	Other
HDAC3	0.112	0	0	Other	Other
POP4	0.112	0	0	Other	Other
CUTC	0.112	0	0	Other	Other
ACY1	0.112	0	0	Other	Other
FAM210A	0.112	0	0	Other	Other
LRPPRC	0.112	0	0	Other	Other
POMP	0.112	0	0	Other	Other
TMEM144	0.111	0	0	Other	Other
SIX4	0.111	0	0	Other	Other
HBQ1	0.111	0	0	Other	Other
CWC27	0.111	0	0	Other	Other
PFKFB3	0.111	0	0	Other	Other
UNG	0.111	0	0	Other	HALLMARK_MYC_TARGETS_V2
AATF	0.111	0	0	Other	Other
SLC31A1	0.111	0	0	Other	Other
RBM14	0.111	0	0	Other	Other
PPA1	0.111	0	0	Other	Other
ATF4	0.111	0	0	Other	Other
SCRIB	0.111	0	0	Other	Other
MAP3K21	0.11	0	0	Other	Other
PIGH	0.11	0	0	Other	Other
EXD2	0.11	0	0	Other	Other
ATP6V1C1	0.11	0	0	Other	Other
PELO	0.11	0	0	Other	Other
NOLC1	0.11	0	0	HALLMARK_MYC_TARGETS_V1	HALLMARK_MYC_TARGETS_V2
SELENOW	0.11	0	0	Other	Other
UCHL5	0.11	0	0	Other	Other
POLDIP2	0.11	0	0	Other	Other
CIAO1	0.11	0	0	Other	Other
PRRC2C	0.11	0	0	Other	Other
FBXO33	0.109	0	0	Other	Other
MRI1	0.109	0	0	Other	Other
NIF3L1	0.109	0	0	Other	Other
AP3S2	0.109	0	0	Other	Other
IDH3A	0.109	0	0	Other	Other
MRM2	0.109	0	0	Other	Other
METTL16	0.109	0	0	Other	Other
TLNRD1	0.109	0	0	Other	Other
CHERP	0.109	0	0	Other	Other
HCCS	0.109	0	0	Other	Other
SZRD1	0.109	0	0	Other	Other
RAB10	0.109	0	0	Other	Other
GINS2	0.109	0	0	Other	Other
FDFT1	0.109	0	0	Other	Other
CDC42SE1	0.109	0	0	Other	Other
ELAVL1	0.109	0	0	Other	Other
CBX3	0.109	0	0	HALLMARK_MYC_TARGETS_V1	HALLMARK_MYC_TARGETS_V2
ZNF576	0.108	0	0	Other	Other
SCO1	0.108	0	0	Other	Other
MRM3	0.108	0	0	Other	Other
WDCP	0.108	0	0	Other	Other
SPDL1	0.108	0	0	Other	Other
C1orf109	0.108	0	0	Other	Other
RPAP1	0.108	0	0	Other	Other
FECH	0.108	0	0	Other	Other
RARS	0.108	0	0	Other	Other
EIF5B	0.108	0	0	Other	Other
UBE2K	0.108	0	0	Other	Other
SDF2L1	0.108	0	0	Other	Other
CDK8	0.108	0	0	Other	Other
DDX23	0.108	0	0	Other	Other
PLS1	0.107	0	0	Other	Other
UPRT	0.107	0	0	Other	Other
C3orf14	0.107	0	0	Other	Other
PKNOX1	0.107	0	0	Other	Other
PDE12	0.107	0	0	Other	Other
COMMD8	0.107	0	0	Other	Other
CDK12	0.107	0	0	Other	Other
CDKN2AIPNL	0.107	0	0	Other	Other
RWDD1	0.107	0	0	Other	Other
B4GALT3	0.107	0	0	Other	Other
VDAC2	0.107	0	0	Other	Other
SNRPG	0.107	0	0	HALLMARK_MYC_TARGETS_V1	Other
PAFAH1B2	0.107	0	0	Other	Other
ETFA	0.107	0	0	Other	Other
GTF2A2	0.107	0	0	Other	Other
GLO1	0.107	0	0	HALLMARK_MYC_TARGETS_V1	Other
GPC3	0.106	0	0	Other	Other
TAF13	0.106	0	0	Other	Other
RBFA	0.106	0	0	Other	Other
NDUFAF5	0.106	0	0	Other	Other
AGPAT3	0.106	0	0	Other	Other
RBM19	0.106	0	0	Other	Other
MEN1	0.106	0	0	Other	Other
SLC25A26	0.106	0	0	Other	Other
CENPW	0.106	0	0	Other	Other
CCAR2	0.106	0	0	Other	Other
FIP1L1	0.106	0	0	Other	Other
KATNB1	0.106	0	0	Other	Other
NUP153	0.106	0	0	Other	Other
SLC44A3	0.105	0	0	Other	Other
TTC26	0.105	0	0	Other	Other
ADAT2	0.105	0	0	Other	Other
RASL10B	0.105	0	0	Other	Other
NOM1	0.105	0	0	Other	Other
PDRG1	0.105	0	0	Other	Other
RIOX2	0.105	0	0	Other	Other
GEMIN4	0.105	0	0	Other	Other
CMC2	0.105	0	0	Other	Other
MTX1	0.105	0	0	Other	Other
OGFOD1	0.105	0	0	Other	Other
C12orf75	0.105	0	0	Other	Other
PRDX4	0.105	0	0	HALLMARK_MYC_TARGETS_V1	Other
SF3A3	0.105	0	0	Other	Other
LARP4	0.105	0	0	Other	Other
LSM2	0.105	0	0	HALLMARK_MYC_TARGETS_V1	Other
PHLPP2	0.104	0	0	Other	Other
CYB561	0.104	0	0	Other	Other
ALAS1	0.104	0	0	Other	Other
ACSL4	0.104	0	0	Other	Other
MAIP1	0.104	0	0	Other	Other
CDC45	0.104	0	0	HALLMARK_MYC_TARGETS_V1	Other
TRPM7	0.104	0	0	Other	Other
MPZL1	0.104	0	0	Other	Other
PARP2	0.104	0	0	Other	Other
RNF149	0.104	0	0	Other	Other
MMADHC	0.104	0	0	Other	Other
XRCC6	0.104	0	0	HALLMARK_MYC_TARGETS_V1	Other
SYAP1	0.104	0	0	Other	Other
ARHGDIA	0.104	0	0	Other	Other
CUL4A	0.104	0	0	Other	Other
SNRNP25	0.104	0	0	Other	Other
CDC42SE2	0.103	0	0	Other	Other
DENND4A	0.103	0	0	Other	Other
TRIM14	0.103	0	0	Other	Other
MTCH2	0.103	0	0	Other	Other
JAGN1	0.103	0	0	Other	Other
NDUFC1	0.103	0	0	Other	Other
NEDD1	0.103	0	0	Other	Other
SRP72	0.103	0	0	Other	Other
TEX264	0.103	0	0	Other	Other
BCKDK	0.103	0	0	Other	Other
HSD17B10	0.103	0	0	Other	Other
NT5C3B	0.103	0	0	Other	Other
SLBP	0.103	0	0	Other	Other
HOXD4	0.102	0	0	Other	Other
FGFR4	0.102	0	0	Other	Other
KIF18B	0.102	0	0	Other	Other
FGFR1OP	0.102	0	0	Other	Other
RPP40	0.102	0	0	Other	Other
TMX2	0.102	0	0	Other	Other
TJP1	0.102	0	0	Other	Other
LARGE2	0.102	0	0	Other	Other
FAM216A	0.102	0	0	Other	Other
ACTL6A	0.102	0	0	Other	Other
GRSF1	0.102	0	0	Other	Other
HNRNPD	0.102	0	0	HALLMARK_MYC_TARGETS_V1	Other
ATP5F1D	0.102	0	0	Other	Other
ILF2	0.102	0	0	HALLMARK_MYC_TARGETS_V1	Other
MCM2	0.102	0	0	HALLMARK_MYC_TARGETS_V1	Other
SMKR1	0.101	0	0	Other	Other
P2RY1	0.101	0	0	Other	Other
DUSP1	0.101	0	0	Other	Other
IPPK	0.101	0	0	Other	Other
PIGA	0.101	0	0	Other	Other
CEP135	0.101	0	0	Other	Other
PHF20L1	0.101	0	0	Other	Other
INO80	0.101	0	0	Other	Other
LRRFIP1	0.101	0	0	Other	Other
RHOG	0.101	0	0	Other	Other
PIP5K1A	0.101	0	0	Other	Other
MBTD1	0.101	0	0	Other	Other
DCAF1	0.101	0	0	Other	Other
ANXA7	0.101	0	0	Other	Other
PIK3R4	0.101	0	0	Other	Other
TLK1	0.101	0	0	Other	Other
TRIM41	0.101	0	0	Other	Other
RBM15B	0.101	0	0	Other	Other
DENND1A	0.101	0	0	Other	Other
TXN2	0.101	0	0	Other	Other
TMEM11	0.101	0	0	Other	Other
DHX15	0.101	0	0	HALLMARK_MYC_TARGETS_V1	Other
SMPD4	0.101	0	0	Other	Other
SRRT	0.101	0	0	Other	Other
RBMX	0.101	0	0	Other	Other
HDGF	0.101	0	0	HALLMARK_MYC_TARGETS_V1	Other
SPOUT1	0.1	0	0	Other	Other
ZADH2	0.1	0	0	Other	Other
YKT6	0.1	0	0	Other	Other
GEMIN7	0.1	0	0	Other	Other
FAM81A	0.1	0	0	Other	Other
NELFB	0.1	0	0	Other	Other
NUP93	0.1	0	0	Other	Other
CCDC51	0.099	0	0	Other	Other
MCRIP2	0.099	0	0	Other	Other
CBX2	0.099	0	0	Other	Other
ZNF587B	0.099	0	0	Other	Other
SUPV3L1	0.099	0	0	Other	HALLMARK_MYC_TARGETS_V2
PSPH	0.099	0	0	Other	Other
POLR2E	0.099	0	0	Other	Other
RASA1	0.099	0	0	Other	Other
MTREX	0.099	0	0	Other	Other
RO60	0.099	0	0	Other	Other
HNRNPA2B1	0.099	0	0	HALLMARK_MYC_TARGETS_V1	Other
KTI12	0.098	0	0	Other	Other
CRTC3	0.098	0	0	Other	Other
KDM1B	0.098	0	0	Other	Other
NFKBIB	0.098	0	0	Other	Other
FDX2	0.098	0	0	Other	Other
LSM12	0.098	0	0	Other	Other
BBX	0.098	0	0	Other	Other
CHSY1	0.098	0	0	Other	Other
RALA	0.098	0	0	Other	Other
NOL8	0.098	0	0	Other	Other
SHMT1	0.098	0	0	Other	Other
NOP10	0.098	0	0	Other	Other
EIF2B5	0.098	0	0	Other	Other
TRIM25	0.098	0	0	Other	Other
NUP98	0.098	0	0	Other	Other
ANP32E	0.098	0	0	Other	Other
SKAP2	0.097	0	0	Other	Other
C3orf33	0.097	0	0	Other	Other
DUSP3	0.097	0	0	Other	Other
DCAF13	0.097	0	0	Other	Other
DSCC1	0.097	0	0	Other	Other
WDR4	0.097	0	0	Other	Other
RAD18	0.097	0	0	Other	Other
STYX	0.097	0	0	Other	Other
DCP1A	0.097	0	0	Other	Other
CCDC6	0.097	0	0	Other	Other
PARN	0.097	0	0	Other	Other
GPR180	0.097	0	0	Other	Other
THAP11	0.097	0	0	Other	Other
LAS1L	0.097	0	0	Other	HALLMARK_MYC_TARGETS_V2
HDHD5	0.097	0	0	Other	Other
IWS1	0.097	0	0	Other	Other
GRINA	0.097	0	0	Other	Other
USP10	0.097	0	0	Other	Other
ZNF608	0.096	0	0	Other	Other
BMP4	0.096	0	0	Other	Other
ZHX2	0.096	0	0	Other	Other
FERMT2	0.096	0	0	Other	Other
CDR2L	0.096	0	0	Other	Other
MTRR	0.096	0	0	Other	Other
SCO2	0.096	0	0	Other	Other
INTS14	0.096	0	0	Other	Other
NELL2	0.096	0	0	Other	Other
ISOC2	0.096	0	0	Other	Other
ERAL1	0.096	0	0	Other	Other
PPP6R1	0.096	0	0	Other	Other
HMGB3	0.096	0	0	Other	Other
MMAB	0.096	0	0	Other	Other
GALNT6	0.095	0	0	Other	Other
ANGPT1	0.095	0	0	Other	Other
METTL1	0.095	0	0	Other	Other
TAF5L	0.095	0	0	Other	Other
UBL4A	0.095	0	0	Other	Other
PRKD2	0.095	0	0	Other	Other
COQ8A	0.095	0	0	Other	Other
SQLE	0.095	0	0	Other	Other
LIMD1	0.095	0	0	Other	Other
MPHOSPH10	0.095	0	0	Other	HALLMARK_MYC_TARGETS_V2
SMARCAD1	0.095	0	0	Other	Other
AARSD1	0.095	0	0	Other	Other
ERH	0.095	0	0	HALLMARK_MYC_TARGETS_V1	Other
UBE2D3	0.095	0	0	Other	Other
MCRS1	0.095	0	0	Other	Other
COQ9	0.095	0	0	Other	Other
HNRNPK	0.095	0	0	Other	Other
SOX13	0.094	0	0	Other	Other
ITGA2	0.094	0	0	Other	Other
NEK6	0.094	0	0	Other	Other
BRAT1	0.094	0	0	Other	Other
FDX1	0.094	0	0	Other	Other
E2F3	0.094	0	0	Other	Other
RMDN1	0.094	0	0	Other	Other
FAM204A	0.094	0	0	Other	Other
TUBG1	0.094	0	0	Other	Other
NCLN	0.094	0	0	Other	Other
PLCH1	0.093	0	0	Other	Other
SLC16A1	0.093	0	0	Other	Other
KCNK5	0.093	0	0	Other	Other
ZNRD1	0.093	0	0	Other	Other
TRAF3	0.093	0	0	Other	Other
SINHCAF	0.093	0	0	Other	Other
TMEM208	0.093	0	0	Other	Other
SLC35A5	0.093	0	0	Other	Other
GTF2H3	0.093	0	0	Other	Other
REEP5	0.093	0	0	Other	Other
SH3BGRL2	0.093	0	0	Other	Other
NABP2	0.093	0	0	Other	Other
PSMD3	0.093	0	0	HALLMARK_MYC_TARGETS_V1	Other
CPSF2	0.093	0	0	Other	Other
TRA2B	0.093	0	0	HALLMARK_MYC_TARGETS_V1	Other
NUDT5	0.093	0	0	Other	Other
DSG4	0.092	0	0	Other	Other
EPSTI1	0.092	0	0	Other	Other
ISL2	0.092	0	0	Other	Other
PTGES3L	0.092	0	0	Other	Other
PTRH1	0.092	0	0	Other	Other
SRFBP1	0.092	0	0	Other	Other
HMGA1	0.092	0	0	Other	Other
POM121	0.092	0	0	Other	Other
TIPRL	0.092	0	0	Other	Other
CINP	0.092	0	0	Other	Other
BTBD1	0.092	0	0	Other	Other
ATP1B3	0.092	0	0	Other	Other
MTFR1	0.092	0	0	Other	Other
ACLY	0.092	0	0	Other	Other
HNRNPDL	0.092	0	0	Other	Other
ORMDL2	0.092	0	0	Other	Other
SKAP1	0.091	0	0	Other	Other
CTRL	0.091	0	0	Other	Other
CACNB4	0.091	0	0	Other	Other
SHPK	0.091	0	0	Other	Other
TANK	0.091	0	0	Other	Other
EPOP	0.091	0	0	Other	Other
CHUK	0.091	0	0	Other	Other
NT5C3A	0.091	0	0	Other	Other
MAP7D2	0.091	0	0	Other	Other
MTMR4	0.091	0	0	Other	Other
ETNK1	0.091	0	0	Other	Other
TIMM10B	0.091	0	0	Other	Other
BCAS2	0.091	0	0	Other	Other
BRWD3	0.091	0	0	Other	Other
C16orf87	0.091	0	0	Other	Other
DPCD	0.091	0	0	Other	Other
ADIPOR2	0.091	0	0	Other	Other
SLC25A5	0.091	0	0	Other	Other
SET	0.091	0	0	HALLMARK_MYC_TARGETS_V1	Other
PAG1	0.09	0	0	Other	Other
RDH10	0.09	0	0	Other	Other
STIMATE	0.09	0	0	Other	Other
ACVR2B	0.09	0	0	Other	Other
C12orf29	0.09	0	0	Other	Other
PLAGL2	0.09	0	0	Other	Other
UBE2N	0.09	0	0	Other	Other
MAGEA6	0.09	0	0	Other	Other
ZPR1	0.09	0	0	Other	Other
LAMTOR3	0.09	0	0	Other	Other
SLC20A1	0.09	0	0	Other	Other
PSMD11	0.09	0	0	Other	Other
SLC37A4	0.09	0	0	Other	Other
HRAS	0.09	0	0	Other	Other
RNASEH2B	0.09	0	0	Other	Other
NF2	0.09	0	0	Other	Other
THOC6	0.09	0	0	Other	Other
IDH3B	0.09	0	0	Other	Other
TGFBR3	0.089	0	0	Other	Other
ALKBH8	0.089	0	0	Other	Other
GPAM	0.089	0	0	Other	Other
TSPAN15	0.089	0	0	Other	Other
LRP8	0.089	0	0	Other	Other
ZNF706	0.089	0	0	Other	Other
C1orf122	0.089	0	0	Other	Other
TMEM41A	0.089	0	0	Other	Other
EIF5A2	0.089	0	0	Other	Other
COG2	0.089	0	0	Other	Other
PLS3	0.089	0	0	Other	Other
SIMC1	0.089	0	0	Other	Other
MICOS13	0.089	0	0	Other	Other
PDCD5	0.089	0	0	Other	Other
SS18L2	0.089	0	0	Other	Other
TLE3	0.089	0	0	Other	Other
PET117	0.089	0	0	Other	Other
SF1	0.089	0	0	Other	Other
SF3A2	0.089	0	0	Other	Other
HACD3	0.089	0	0	Other	Other
MYRIP	0.088	0	0	Other	Other
ZRANB1	0.088	0	0	Other	Other
CDCA4	0.088	0	0	Other	Other
PEF1	0.088	0	0	Other	Other
ERI2	0.088	0	0	Other	Other
PPM1F	0.088	0	0	Other	Other
SDAD1	0.088	0	0	Other	Other
BAK1	0.088	0	0	Other	Other
ARMC1	0.088	0	0	Other	Other
TMEM209	0.088	0	0	Other	Other
MBOAT2	0.088	0	0	Other	Other
MLX	0.088	0	0	Other	Other
LARS2	0.088	0	0	Other	Other
GNAQ	0.088	0	0	Other	Other
GPS1	0.088	0	0	Other	Other
TRUB2	0.088	0	0	Other	Other
TIMMDC1	0.088	0	0	Other	Other
NIPAL1	0.087	0	0	Other	Other
RPRM	0.087	0	0	Other	Other
SAPCD2	0.087	0	0	Other	Other
SLC66A2	0.087	0	0	Other	Other
CDC26	0.087	0	0	Other	Other
URB2	0.087	0	0	Other	Other
GTPBP10	0.087	0	0	Other	Other
URB1	0.087	0	0	Other	Other
ESCO1	0.087	0	0	Other	Other
TAB3	0.087	0	0	Other	Other
MAP1B	0.087	0	0	Other	Other
ACADSB	0.087	0	0	Other	Other
PAXX	0.087	0	0	Other	Other
FBXL19	0.087	0	0	Other	Other
CTR9	0.087	0	0	Other	Other
CCNE1	0.087	0	0	Other	Other
RSL24D1	0.087	0	0	Other	Other
NEDD8	0.087	0	0	Other	Other
DAXX	0.087	0	0	Other	Other
PRMT1	0.087	0	0	Other	Other
CENPA	0.086	0	0	Other	Other
SIX2	0.086	0	0	Other	Other
HERC3	0.086	0	0	Other	Other
LMO4	0.086	0	0	Other	Other
AAR2	0.086	0	0	Other	Other
ZBED4	0.086	0	0	Other	Other
TARBP1	0.086	0	0	Other	Other
FLVCR1	0.086	0	0	Other	Other
PCGF5	0.086	0	0	Other	Other
ECHDC1	0.086	0	0	Other	Other
B4GAT1	0.086	0	0	Other	Other
NAA25	0.086	0	0	Other	Other
BMS1	0.086	0	0	Other	Other
MAP3K13	0.086	0	0	Other	Other
GSR	0.086	0	0	Other	Other
STK25	0.086	0	0	Other	Other
PPT1	0.086	0	0	Other	Other
DEAF1	0.086	0	0	Other	Other
DACH2	0.085	0	0	Other	Other
CYSTM1	0.085	0	0	Other	Other
RHBDF2	0.085	0	0	Other	Other
NSUN6	0.085	0	0	Other	Other
DGKZ	0.085	0	0	Other	Other
DHDDS	0.085	0	0	Other	Other
SIX1	0.085	0	0	Other	Other
EIF1AD	0.085	0	0	Other	Other
EHD3	0.085	0	0	Other	Other
BCL2L12	0.085	0	0	Other	Other
CHST10	0.085	0	0	Other	Other
ZWILCH	0.085	0	0	Other	Other
DROSHA	0.085	0	0	Other	Other
DNM2	0.085	0	0	Other	Other
G6PC3	0.085	0	0	Other	Other
HGS	0.085	0	0	Other	Other
ST3GAL4	0.085	0	0	Other	Other
VAC14	0.085	0	0	Other	Other
WDR55	0.084	0	0	Other	Other
TMEM70	0.084	0	0	Other	Other
CASP6	0.084	0	0	Other	Other
YJU2	0.084	0	0	Other	Other
COX15	0.084	0	0	Other	Other
TATDN2	0.084	0	0	Other	Other
JMJD4	0.084	0	0	Other	Other
FASTKD1	0.084	0	0	Other	Other
TONSL	0.084	0	0	Other	Other
RIC8A	0.084	0	0	Other	Other
EMC2	0.084	0	0	Other	Other
SEPHS1	0.084	0	0	Other	Other
ATRAID	0.084	0	0	Other	Other
AGO2	0.084	0	0	Other	Other
GTDC1	0.083	0	0	Other	Other
CCNYL1	0.083	0	0	Other	Other
AMER1	0.083	0	0	Other	Other
GLA	0.083	0	0	Other	Other
PMM2	0.083	0	0	Other	Other
R3HCC1	0.083	0	0	Other	Other
COMMD5	0.083	0	0	Other	Other
TMEM115	0.083	0	0	Other	Other
ELP1	0.083	0	0	Other	Other
EFHD2	0.083	0	0	Other	Other
THUMPD1	0.083	0	0	Other	Other
SLC35C2	0.083	0	0	Other	Other
ZDHHC6	0.083	0	0	Other	Other
RBPJ	0.083	0	0	Other	Other
CAPZA1	0.083	0	0	Other	Other
GNAI3	0.083	0	0	Other	Other
HCFC1	0.083	0	0	Other	Other
CXADR	0.082	0	0	Other	Other
REEP4	0.082	0	0	Other	Other
DUS4L	0.082	0	0	Other	Other
NET1	0.082	0	0	Other	Other
TBC1D13	0.082	0	0	Other	Other
SMIM13	0.082	0	0	Other	Other
UTP18	0.082	0	0	Other	Other
PEX19	0.082	0	0	Other	Other
FAM217B	0.082	0	0	Other	Other
TIMM9	0.082	0	0	Other	Other
MZT1	0.082	0	0	Other	Other
RLIM	0.082	0	0	Other	Other
SNX6	0.082	0	0	Other	Other
NDUFAF8	0.082	0	0	Other	Other
LAMTOR4	0.082	0	0	Other	Other
SMARCA5	0.082	0	0	Other	Other
QDPR	0.082	0	0	Other	Other
ATP5PB	0.082	0	0	Other	Other
ATP5F1B	0.082	0	0	Other	Other
PAX9	0.081	0	0	Other	Other
PROSER2	0.081	0	0	Other	Other
RBM18	0.081	0	0	Other	Other
ZNF496	0.081	0	0	Other	Other
PRMT6	0.081	0	0	Other	Other
DVL1	0.081	0	0	Other	Other
LRRC42	0.081	0	0	Other	Other
OARD1	0.081	0	0	Other	Other
CCNH	0.081	0	0	Other	Other
UBE2M	0.081	0	0	Other	Other
FAM168B	0.081	0	0	Other	Other
SMIM20	0.081	0	0	Other	Other
TBC1D5	0.081	0	0	Other	Other
MPLKIP	0.081	0	0	Other	Other
BUB3	0.081	0	0	HALLMARK_MYC_TARGETS_V1	Other
ATP5MF	0.081	0	0	Other	Other
UQCRH	0.081	0	0	Other	Other
TSTA3	0.081	0	0	Other	Other
PSMB5	0.081	0	0	Other	Other
RPN1	0.081	0	0	Other	Other
UBE2F	0.08	0	0	Other	Other
NT5DC3	0.08	0	0	Other	Other
DDX28	0.08	0	0	Other	Other
PDSS2	0.08	0	0	Other	Other
GPN2	0.08	0	0	Other	Other
SPRTN	0.08	0	0	Other	Other
TRMT5	0.08	0	0	Other	Other
TMEM189	0.08	0	0	Other	Other
CISD1	0.08	0	0	Other	Other
C14orf119	0.08	0	0	Other	Other
TMEM126B	0.08	0	0	Other	Other
FDPS	0.08	0	0	Other	Other
RBM42	0.08	0	0	Other	Other
TFCP2	0.08	0	0	Other	Other
RAB35	0.08	0	0	Other	Other
ERG28	0.08	0	0	Other	Other
FAR1	0.08	0	0	Other	Other
NMT1	0.08	0	0	Other	Other
DAZAP1	0.08	0	0	Other	Other
SERPINI1	0.079	0	0	Other	Other
CA2	0.079	0	0	Other	Other
SHQ1	0.079	0	0	Other	Other
WHRN	0.079	0	0	Other	Other
ZNF480	0.079	0	0	Other	Other
LYRM7	0.079	0	0	Other	Other
NIBAN2	0.079	0	0	Other	Other
YTHDF1	0.079	0	0	Other	Other
RAD51	0.079	0	0	Other	Other
TBKBP1	0.079	0	0	Other	Other
MFN2	0.079	0	0	Other	Other
BRCC3	0.079	0	0	Other	Other
CELF1	0.079	0	0	Other	Other
CTDSP1	0.079	0	0	Other	Other
DNTTIP1	0.079	0	0	Other	Other
SUB1	0.079	0	0	Other	Other
SLC33A1	0.079	0	0	Other	Other
HNRNPM	0.079	0	0	Other	Other
TMEM165	0.079	0	0	Other	Other
FGD3	0.078	0	0	Other	Other
F2R	0.078	0	0	Other	Other
PAPOLG	0.078	0	0	Other	Other
CACTIN	0.078	0	0	Other	Other
NLE1	0.078	0	0	Other	Other
PPP4R2	0.078	0	0	Other	Other
CNOT3	0.078	0	0	Other	Other
NXT1	0.078	0	0	Other	Other
TMA7	0.078	0	0	Other	Other
TRIP6	0.078	0	0	Other	Other
TBC1D16	0.078	0	0	Other	Other
EIF3J	0.078	0	0	HALLMARK_MYC_TARGETS_V1	Other
DDX24	0.078	0	0	Other	Other
HSF1	0.078	0	0	Other	Other
AK4	0.078	0	0	Other	Other
NARS	0.078	0	0	Other	Other
SMARCD1	0.078	0	0	Other	Other
NDUFA9	0.078	0	0	Other	Other
RBMS1	0.077	0	0	Other	Other
AURKA	0.077	0	0	Other	Other
SRA1	0.077	0	0	Other	Other
KIF3B	0.077	0	0	Other	Other
PHLPP1	0.077	0	0	Other	Other
KANK1	0.077	0	0	Other	Other
TBCCD1	0.077	0	0	Other	Other
MBNL3	0.077	0	0	Other	Other
ANAPC15	0.077	0	0	Other	Other
PCGF1	0.077	0	0	Other	Other
PRDX6	0.077	0	0	Other	Other
FAM49B	0.077	0	0	Other	Other
NACC1	0.077	0	0	Other	Other
ADRM1	0.077	0	0	Other	Other
CFAP20	0.077	0	0	Other	Other
EPN1	0.077	0	0	Other	Other
PPP4C	0.077	0	0	Other	Other
SATB2	0.076	0	0	Other	Other
MACF1	0.076	0	0	Other	Other
CCDC15	0.076	0	0	Other	Other
ANKRD13B	0.076	0	0	Other	Other
C18orf21	0.076	0	0	Other	Other
ERI1	0.076	0	0	Other	Other
LIG3	0.076	0	0	Other	Other
INTS9	0.076	0	0	Other	Other
NEK4	0.076	0	0	Other	Other
RRAGD	0.076	0	0	Other	Other
ISCA1	0.076	0	0	Other	Other
HS6ST1	0.076	0	0	Other	Other
CFAP298	0.076	0	0	Other	Other
DHX57	0.076	0	0	Other	Other
DPH5	0.076	0	0	Other	Other
MTA2	0.076	0	0	Other	Other
MID1IP1	0.076	0	0	Other	Other
ST8SIA1	0.075	0	0	Other	Other
SHOX2	0.075	0	0	Other	Other
HLF	0.075	0	0	Other	Other
ZBTB24	0.075	0	0	Other	Other
PLGRKT	0.075	0	0	Other	Other
WDR35	0.075	0	0	Other	Other
CDK11B	0.075	0	0	Other	Other
USP12	0.075	0	0	Other	Other
TMBIM1	0.075	0	0	Other	Other
RBM7	0.075	0	0	Other	Other
PUSL1	0.075	0	0	Other	Other
SPATA5	0.075	0	0	Other	Other
MPDU1	0.075	0	0	Other	Other
MAGOH	0.075	0	0	Other	Other
TGIF2	0.075	0	0	Other	Other
FAM171A1	0.075	0	0	Other	Other
BYSL	0.075	0	0	Other	HALLMARK_MYC_TARGETS_V2
YTHDF2	0.075	0	0	Other	Other
ALYREF	0.075	0	0	Other	Other
LRRC47	0.075	0	0	Other	Other
VMA21	0.075	0	0	Other	Other
CUL1	0.075	0	0	HALLMARK_MYC_TARGETS_V1	Other
CLCN5	0.074	0	0	Other	Other
PPARGC1B	0.074	0	0	Other	Other
GEMIN2	0.074	0	0	Other	Other
ZNF696	0.074	0	0	Other	Other
ASAH1	0.074	0	0	Other	Other
NR4A1	0.074	0	0	Other	Other
MVD	0.074	0	0	Other	Other
GPS2	0.074	0	0	Other	Other
RAD51C	0.074	0	0	Other	Other
ALG8	0.074	0	0	Other	Other
CHML	0.074	0	0	Other	Other
NOA1	0.074	0	0	Other	Other
CAMKK2	0.074	0	0	Other	Other
PMPCA	0.074	0	0	Other	Other
NSDHL	0.074	0	0	Other	Other
CMAS	0.074	0	0	Other	Other
LMNB2	0.074	0	0	Other	Other
KRTCAP2	0.074	0	0	Other	Other
MAF1	0.074	0	0.001	Other	Other
CEBPB	0.073	0	0	Other	Other
ZC3H12C	0.073	0	0	Other	Other
PCAT1-exon-2	0.073	0	0	Other	Other
ZCCHC2	0.073	0	0	Other	Other
PRKCD	0.073	0	0	Other	Other
HIVEP2	0.073	0	0	Other	Other
ANAPC1	0.073	0	0	Other	Other
C9orf116	0.073	0	0	Other	Other
MIPOL1	0.073	0	0	Other	Other
DCLRE1B	0.073	0	0	Other	Other
ARL5B	0.073	0	0	Other	Other
PCGF6	0.073	0	0	Other	Other
NFYA	0.073	0	0	Other	Other
PAXIP1	0.073	0	0	Other	Other
PSMD14	0.073	0	0	HALLMARK_MYC_TARGETS_V1	Other
NUDT11	0.073	0	0	Other	Other
TMEM248	0.073	0	0	Other	Other
CHCHD5	0.073	0	0	Other	Other
NELFA	0.073	0	0	Other	Other
NKAPD1	0.073	0	0	Other	Other
WDR18	0.073	0	0	Other	Other
PODXL2	0.073	0	0	Other	Other
TOP1MT	0.073	0	0	Other	Other
TBC1D9B	0.073	0	0	Other	Other
HNRNPA3	0.073	0	0.001	HALLMARK_MYC_TARGETS_V1	Other
HOXA5	0.072	0	0	Other	Other
FIGN	0.072	0	0	Other	Other
RAD54L	0.072	0	0	Other	Other
TSEN2	0.072	0	0	Other	Other
TAMM41	0.072	0	0	Other	Other
MAGI1	0.072	0	0	Other	Other
NEIL2	0.072	0	0	Other	Other
SIRT3	0.072	0	0	Other	Other
AADAT	0.072	0	0	Other	Other
RAP2B	0.072	0	0	Other	Other
ZNF511	0.072	0	0	Other	Other
FAM184A	0.072	0	0	Other	Other
CORO7	0.072	0	0	Other	Other
GPAT4	0.072	0	0	Other	Other
SLC19A2	0.072	0	0	Other	Other
WDR24	0.072	0	0	Other	Other
DNASE1L1	0.072	0	0	Other	Other
CIB1	0.072	0	0	Other	Other
ALG1	0.072	0	0	Other	Other
FAM120AOS	0.072	0	0	Other	Other
LRRD1	0.072	0	0	Other	Other
GTPBP8	0.072	0	0	Other	Other
DDX49	0.072	0	0	Other	Other
PRDX3	0.072	0	0	HALLMARK_MYC_TARGETS_V1	Other
ANKRD27	0.072	0	0	Other	Other
NBN	0.072	0	0	Other	Other
DHX36	0.072	0	0	Other	Other
RNF114	0.072	0	0	Other	Other
CPSF6	0.072	0	0	Other	Other
MT-ND6	0.072	0	0	Other	Other
JAK2	0.071	0	0	Other	Other
UTP14A	0.071	0	0	Other	Other
TUBE1	0.071	0	0	Other	Other
EVI5	0.071	0	0	Other	Other
ATP5F1C	0.071	0	0	Other	Other
CLINT1	0.071	0	0	Other	Other
SUMO3	0.071	0	0	Other	Other
SSRP1	0.071	0	0	Other	Other
HNRNPU	0.071	0	0	HALLMARK_MYC_TARGETS_V1	Other
FCHO2	0.07	0	0	Other	Other
ARRDC4	0.07	0	0	Other	Other
LACTB	0.07	0	0	Other	Other
TOR3A	0.07	0	0	Other	Other
BAIAP2L1	0.07	0	0	Other	Other
CNOT7	0.07	0	0	Other	Other
SNX8	0.07	0	0	Other	Other
GRK3	0.07	0	0	Other	Other
XPNPEP1	0.07	0	0	Other	Other
FBXO41	0.07	0	0	Other	Other
KLHL12	0.07	0	0	Other	Other
COX18	0.07	0	0	Other	Other
PIGW	0.07	0	0	Other	Other
FHOD1	0.07	0	0	Other	Other
EMC4	0.07	0	0	Other	Other
TELO2	0.07	0	0	Other	Other
PTDSS2	0.07	0	0	Other	Other
CDC42EP1	0.07	0	0	Other	Other
ZFAND1	0.07	0	0	Other	Other
CABIN1	0.07	0	0	Other	Other
TPD52	0.07	0	0	Other	Other
GORASP2	0.07	0	0	Other	Other
COPZ1	0.07	0	0	Other	Other
SATB1	0.069	0	0	Other	Other
RAB3A	0.069	0	0	Other	Other
KLHL18	0.069	0	0	Other	Other
PROCR	0.069	0	0	Other	Other
AP5M1	0.069	0	0	Other	Other
GCAT	0.069	0	0	Other	Other
SPRYD3	0.069	0	0	Other	Other
CAPN15	0.069	0	0	Other	Other
GAS8	0.069	0	0	Other	Other
NUBPL	0.069	0	0	Other	Other
MSMO1	0.069	0	0	Other	Other
TRMT1	0.069	0	0	Other	Other
[truncated: 7,689 more rows]

## Sheet: Flex scRNA-seq_DM_xenograft
Table S5. Flex scRNA-seq in COLO320DM xenograft (in vivo)
Gene Name	Log2FoldChange (Q5/Q1_PVT1-MYC)	pvalue	pvalue_adjusted	in_MYCtargetsV1	in_MYCtargetsV2
PVT1-E1-MYC-E2-junction	4.088	0	0	Other	Other
HSPA1B	1.948	0	0	Other	Other
MYCexon2	1.628	0	0	Other	Other
PVT1-exon-1	1.421	0	0	Other	Other
PVT1-exon-2	1.339	0	0	Other	Other
MYC-exon-1-2-junction	1.305	0	0	Other	Other
DNAJB1	1.288	0	0	Other	Other
MYCexon1	1.239	0	0	Other	Other
CDX2	1.141	0	0	Other	Other
ACTG1	1.108	0	0	Other	Other
HSP90AA1	1.053	0	0	Other	Other
HIST1H1B	1.04	0	0	Other	Other
HIST1H1C	1.013	0	0	Other	Other
HSPH1	1.004	0	0	Other	Other
MIF	0.984	0	0	Other	Other
EEF2	0.982	0	0	Other	Other
LDHB	0.969	0	0	Other	Other
HNRNPA0	0.963	0	0	Other	Other
HSP90AB1	0.954	0	0	HALLMARK_MYC_TARGETS_V1	Other
LRATD2	0.932	0	0	Other	Other
UBB	0.906	0	0	Other	Other
MT-ND6	0.892	0	0	Other	Other
DDIT4	0.863	0	0	Other	Other
HSPA8	0.837	0	0	Other	Other
HSPA6	0.824	0	0	Other	Other
ACTB	0.823	0	0	Other	Other
HSPB1	0.821	0	0	Other	Other
PFDN2	0.786	0	0	Other	Other
KCTD12	0.774	0	0	Other	Other
MYC5UTR	0.762	0	0	Other	Other
JUN	0.759	0	0	Other	Other
NME1	0.758	0	0	HALLMARK_MYC_TARGETS_V1	Other
NCBP2AS2	0.741	0	0	Other	Other
HIST1H1D	0.738	0	0	Other	Other
MARCKSL1	0.728	0	0	Other	Other
EEF1G	0.725	0	0	Other	Other
HIST1H4C	0.723	0	0	Other	Other
SERP1	0.716	0	0	Other	Other
H1FX	0.71	0	0	Other	Other
VIM	0.704	0	0	Other	Other
HIST1H1E	0.696	0	0	Other	Other
SF3B5	0.694	0	0	Other	Other
H3F3A	0.694	0	0	Other	Other
H1F0	0.685	0	0	Other	Other
ATP5F1D	0.676	0	0	Other	Other
RNF7	0.675	0	0	Other	Other
RRS1	0.665	0	0	Other	Other
FBL	0.665	0	0	HALLMARK_MYC_TARGETS_V1	Other
NME2	0.652	0	0	Other	Other
RHOB	0.638	0	0	Other	Other
TAF7	0.635	0	0	Other	Other
UBA52	0.634	0	0	Other	Other
GSTP1	0.628	0	0	Other	Other
ZCCHC3	0.625	0	0	Other	Other
CFL1	0.622	0	0	Other	Other
FTL	0.609	0	0	Other	Other
CCDC85B	0.602	0	0	Other	Other
HSPD1	0.599	0	0	HALLMARK_MYC_TARGETS_V1	HALLMARK_MYC_TARGETS_V2
CNBP	0.597	0	0	HALLMARK_MYC_TARGETS_V1	Other
PFN1	0.592	0	0	Other	Other
NSMCE3	0.589	0	0	Other	Other
RACK1	0.589	0	0	Other	Other
EIF4A3	0.581	0	0	Other	Other
SNRPB	0.577	0	0	Other	Other
CKB	0.576	0	0	Other	Other
DYNLL2	0.575	0	0	Other	Other
COX4I1	0.573	0	0	Other	Other
RBM15B	0.572	0	0	Other	Other
ATP5F1B	0.572	0	0	Other	Other
PPP1R15B	0.568	0	0	Other	Other
PA2G4	0.566	0	0	HALLMARK_MYC_TARGETS_V1	HALLMARK_MYC_TARGETS_V2
AHSA1	0.565	0	0	Other	Other
TOMM7	0.564	0	0	Other	Other
NOP53	0.561	0	0	Other	Other
SAP18	0.559	0	0	Other	Other
RPP25	0.555	0	0	Other	Other
IMP4	0.555	0	0	Other	HALLMARK_MYC_TARGETS_V2
SERBP1	0.552	0	0	HALLMARK_MYC_TARGETS_V1	Other
NCL	0.552	0	0	Other	Other
PRDX2	0.552	0	0	Other	Other
ATP5ME	0.551	0	0	Other	Other
CEBPB	0.549	0	0	Other	Other
THAP11	0.549	0	0	Other	Other
CENPF	0.545	0	0	Other	Other
JUND	0.542	0	0	Other	Other
FRAT2	0.54	0	0	Other	Other
MID1IP1	0.539	0	0	Other	Other
HSD17B10	0.537	0	0	Other	Other
GADD45GIP1	0.536	0	0	Other	Other
MCL1	0.535	0	0	Other	Other
MZT1	0.534	0	0	Other	Other
COX7A2L	0.534	0	0	Other	Other
EIF4A1	0.534	0	0	HALLMARK_MYC_TARGETS_V1	Other
SIAH2	0.533	0	0	Other	Other
CYC1	0.525	0	0	HALLMARK_MYC_TARGETS_V1	Other
CRKL	0.525	0	0	Other	Other
MAGEF1	0.523	0	0	Other	Other
NDUFB11	0.519	0	0	Other	Other
TRMT112	0.517	0	0	Other	Other
PCBP1	0.517	0	0	HALLMARK_MYC_TARGETS_V1	Other
SNU13	0.516	0	0	Other	Other
MSL2	0.515	0	0	Other	Other
ATP5MC2	0.513	0	0	Other	Other
DNTTIP2	0.511	0	0	Other	Other
UTP3	0.51	0	0	Other	Other
PDX1	0.509	0	0	Other	Other
DDX21	0.508	0	0	HALLMARK_MYC_TARGETS_V1	Other
PHGDH	0.506	0	0	Other	Other
ODC1	0.505	0	0	HALLMARK_MYC_TARGETS_V1	Other
HK2	0.504	0	0	Other	HALLMARK_MYC_TARGETS_V2
SRM	0.502	0	0	HALLMARK_MYC_TARGETS_V1	HALLMARK_MYC_TARGETS_V2
JUNB	0.501	0	0	Other	Other
TUBA1B	0.501	0	0	Other	Other
IMP3	0.5	0	0	Other	Other
ENO1	0.499	0	0	Other	Other
C12orf57	0.498	0	0	Other	Other
OAZ1	0.498	0	0	Other	Other
NOP16	0.497	0	0	HALLMARK_MYC_TARGETS_V1	HALLMARK_MYC_TARGETS_V2
TSPYL1	0.496	0	0	Other	Other
HSPE1	0.495	0	0	HALLMARK_MYC_TARGETS_V1	HALLMARK_MYC_TARGETS_V2
TIMM8A	0.494	0	0	Other	Other
PSMB1	0.492	0	0	Other	Other
ROMO1	0.485	0	0	Other	Other
ATP5MC3	0.484	0	0	Other	Other
UBC	0.483	0	0	Other	Other
GOT2	0.483	0	0	HALLMARK_MYC_TARGETS_V1	Other
ATXN7L3B	0.482	0	0	Other	Other
MRFAP1L1	0.481	0	0	Other	Other
NEDD8	0.48	0	0	Other	Other
UQCR10	0.479	0	0	Other	Other
MT-ND4	0.479	0	0	Other	Other
APEX1	0.477	0	0	HALLMARK_MYC_TARGETS_V1	Other
LSM4	0.473	0	0	Other	Other
PKM	0.468	0	0	Other	Other
ATP5F1E	0.467	0	0	Other	Other
NDUFB9	0.465	0	0	Other	Other
EIF1B	0.465	0	0	Other	Other
LAGE3	0.464	0	0	Other	Other
ADRM1	0.464	0	0	Other	Other
CKS2	0.463	0	0	Other	Other
NDUFA2	0.459	0	0	Other	Other
TBCC	0.458	0	0	Other	Other
POLR1D	0.458	0	0	Other	Other
PLD6	0.456	0	0	Other	Other
YWHAE	0.456	0	0	HALLMARK_MYC_TARGETS_V1	Other
TERF2IP	0.456	0	0	Other	Other
SUMO2	0.454	0	0	Other	Other
PPM1G	0.454	0	0	HALLMARK_MYC_TARGETS_V1	Other
RNF187	0.454	0	0	Other	Other
PSMB5	0.452	0	0	Other	Other
EBNA1BP2	0.451	0	0	Other	Other
NDUFB10	0.449	0	0	Other	Other
YBX3	0.449	0	0	Other	Other
ATP5MG	0.447	0	0	Other	Other
ALYREF	0.447	0	0	Other	Other
IER5	0.447	0	0	Other	Other
PES1	0.446	0	0	Other	HALLMARK_MYC_TARGETS_V2
COX8A	0.444	0	0	Other	Other
CHCHD2	0.444	0	0	Other	Other
ZNF639	0.442	0	0	Other	Other
ANP32E	0.438	0	0	Other	Other
IMPDH2	0.437	0	0	HALLMARK_MYC_TARGETS_V1	Other
SSRP1	0.437	0	0	Other	Other
MT-ND4L	0.436	0	0	Other	Other
TOMM20	0.435	0	0	Other	Other
EIF4B	0.434	0	0	Other	Other
TSPO	0.434	0	0	Other	Other
CCDC124	0.433	0	0	Other	Other
ZNF703	0.433	0	0	Other	Other
CEBPZ	0.431	0	0	Other	Other
RGMB	0.431	0	0	Other	Other
TMEM33	0.431	0	0	Other	Other
GAL	0.429	0	0	Other	Other
HNRNPH2	0.428	0	0	Other	Other
RAB7A	0.426	0	0	Other	Other
SSR3	0.425	0	0	Other	Other
NOP2	0.422	0	0	Other	HALLMARK_MYC_TARGETS_V2
SEM1	0.42	0	0	Other	Other
EIF1	0.42	0	0	Other	Other
CCNB1IP1	0.42	0	0	Other	Other
LMNB2	0.42	0	0	Other	Other
ARHGEF26	0.418	0	0	Other	Other
YWHAG	0.418	0	0	Other	Other
LRRC59	0.416	0	0	Other	Other
HOXD13	0.415	0	0	Other	Other
C8orf33	0.415	0	0	Other	Other
EEF1B2	0.414	0	0	HALLMARK_MYC_TARGETS_V1	Other
FBXO45	0.412	0	0	Other	Other
DKC1	0.412	0	0	Other	Other
ATF4	0.41	0	0	Other	Other
GRPEL1	0.409	0	0	Other	Other
TUFM	0.407	0	0	HALLMARK_MYC_TARGETS_V1	Other
JMJD6	0.407	0	0	Other	Other
SLC25A6	0.407	0	0	Other	Other
PPP1R15A	0.406	0	0	Other	Other
ZFAND2A	0.406	0	0	Other	Other
H2AFZ	0.402	0	0	HALLMARK_MYC_TARGETS_V1	Other
RPIA	0.402	0	0	Other	Other
H3F3B	0.4	0	0	Other	Other
CD24	0.398	0	0	Other	Other
POLR2L	0.397	0	0	Other	Other
PLK1	0.397	0	0	Other	HALLMARK_MYC_TARGETS_V2
TXNL4A	0.396	0	0	HALLMARK_MYC_TARGETS_V1	Other
DNAJB4	0.396	0	0	Other	Other
GABARAP	0.395	0	0	Other	Other
HNRNPF	0.395	0	0	Other	Other
TALDO1	0.394	0	0	Other	Other
ANAPC11	0.394	0	0	Other	Other
TCIM	0.394	0	0	Other	Other
HIST2H2BE	0.394	0	0	Other	Other
NDUFB7	0.393	0	0	Other	Other
DUSP9	0.392	0	0	Other	Other
SMIM26	0.391	0	0	Other	Other
NOB1	0.391	0	0	Other	Other
TSR3	0.391	0	0	Other	Other
KLHL15	0.389	0	0	Other	Other
CKS1B	0.389	0	0	Other	Other
TIMM13	0.389	0	0	Other	Other
SOCS6	0.388	0	0	Other	Other
TPX2	0.388	0	0	Other	Other
MTFP1	0.387	0	0	Other	Other
TMSB10	0.385	0	0	Other	Other
RNF113A	0.384	0	0	Other	Other
TRMT10C	0.383	0	0	Other	Other
PNP	0.383	0	0	Other	Other
YBX1	0.382	0	0	Other	Other
GPX4	0.382	0	0	Other	Other
NDUFC2	0.381	0	0	Other	Other
IRF2BPL	0.381	0	0	Other	Other
POLR2E	0.381	0	0	Other	Other
RNPS1	0.381	0	0	HALLMARK_MYC_TARGETS_V1	Other
ATP5F1A	0.38	0	0	Other	Other
PTMS	0.38	0	0	Other	Other
SF3B4	0.379	0	0	Other	Other
LRATD1	0.379	0	0	Other	Other
GLRX5	0.378	0	0	Other	Other
ATP5MC1	0.378	0	0	Other	Other
COX6A1	0.377	0	0	Other	Other
BLOC1S4	0.376	0	0	Other	Other
ZBTB33	0.376	0	0	Other	Other
PRPF19	0.376	0	0	Other	Other
UQCC3	0.375	0	0	Other	Other
HDHD5	0.375	0	0	Other	Other
BHLHE40	0.375	0	0	Other	Other
FAM241A	0.373	0	0	Other	Other
MPST	0.373	0	0	Other	Other
BARHL2	0.371	0	0	Other	Other
TAF1D	0.371	0	0	Other	Other
TOMM22	0.37	0	0	Other	Other
YRDC	0.37	0	0	Other	Other
WDR3	0.37	0	0	Other	Other
PSMA7	0.369	0	0	HALLMARK_MYC_TARGETS_V1	Other
EID1	0.369	0	0	Other	Other
NDUFAB1	0.368	0	0	HALLMARK_MYC_TARGETS_V1	Other
CUTA	0.367	0	0	Other	Other
NPM3	0.366	0	0	Other	Other
HTATSF1	0.366	0	0	Other	Other
ZNHIT2	0.366	0	0	Other	Other
EIF4G1	0.366	0	0	Other	Other
MARCKS	0.365	0	0	Other	Other
MRFAP1	0.364	0	0	Other	Other
POP7	0.364	0	0	Other	Other
C4orf3	0.364	0	0	Other	Other
EIF3A	0.362	0	0	Other	Other
FOXD1	0.361	0	0	Other	Other
EMC8	0.361	0	0	Other	Other
RAP2B	0.36	0	0	Other	Other
RSL1D1	0.36	0	0	HALLMARK_MYC_TARGETS_V1	Other
CENPB	0.358	0	0	Other	Other
C14orf119	0.357	0	0	Other	Other
TUBA1C	0.357	0	0	Other	Other
PSMB4	0.356	0	0	Other	Other
TCEAL9	0.356	0	0	Other	Other
EBPL	0.356	0	0	Other	Other
SOWAHC	0.355	0	0	Other	Other
ETFB	0.355	0	0	Other	Other
NCBP2	0.355	0	0	HALLMARK_MYC_TARGETS_V1	Other
RHOA	0.354	0	0	Other	Other
MT-ND1	0.354	0	0	Other	Other
NUDC	0.353	0	0	Other	Other
MKI67	0.353	0	0	Other	Other
AURKAIP1	0.352	0	0	Other	Other
EIF4H	0.351	0	0	HALLMARK_MYC_TARGETS_V1	Other
CTSC	0.35	0	0	Other	Other
NUFIP2	0.35	0	0	Other	Other
MT-CO2	0.349	0	0	Other	Other
HDC	0.348	0	0	Other	Other
POLE3	0.346	0	0	HALLMARK_MYC_TARGETS_V1	Other
PNRC1	0.346	0	0	Other	Other
CRABP2	0.346	0	0	Other	Other
CEBPG	0.345	0	0	Other	Other
DCTPP1	0.344	0	0	Other	HALLMARK_MYC_TARGETS_V2
C16orf91	0.344	0	0	Other	Other
MAF1	0.344	0	0	Other	Other
SEPHS2	0.343	0	0	Other	Other
RBM42	0.342	0	0	Other	Other
FEM1A	0.341	0	0	Other	Other
SOD2	0.341	0	0	Other	Other
DUSP2	0.339	0	0	Other	HALLMARK_MYC_TARGETS_V2
H2AFX	0.339	0	0	Other	Other
BEX3	0.339	0	0	Other	Other
KBTBD6	0.338	0	0	Other	Other
MOCS3	0.338	0	0	Other	Other
NHP2	0.338	0	0	HALLMARK_MYC_TARGETS_V1	Other
PRPS1	0.337	0	0	Other	Other
SNRPD2	0.337	0	0	HALLMARK_MYC_TARGETS_V1	Other
SRSF9	0.337	0	0	Other	Other
SMG8	0.337	0	0	Other	Other
SMNDC1	0.337	0	0	Other	Other
SRPRB	0.337	0	0	Other	Other
ATP5IF1	0.336	0	0	Other	Other
PPAT	0.336	0	0	Other	Other
MET	0.336	0	0	Other	Other
STOML2	0.335	0	0	Other	Other
SF3B6	0.334	0	0	Other	Other
IRF2BP1	0.334	0	0	Other	Other
DRAP1	0.334	0	0	Other	Other
OGN	0.333	0	0	Other	Other
COA3	0.333	0	0	Other	Other
STRAP	0.333	0	0	Other	Other
UHMK1	0.333	0	0	Other	Other
SOX4	0.333	0	0	Other	Other
MPHOSPH10	0.332	0	0	Other	HALLMARK_MYC_TARGETS_V2
FST	0.332	0	0	Other	Other
FTH1	0.331	0	0	Other	Other
SNRPC	0.331	0	0	Other	Other
PRDX4	0.33	0	0	HALLMARK_MYC_TARGETS_V1	Other
MPLKIP	0.328	0	0	Other	Other
DAZAP2	0.327	0	0	Other	Other
CASC11-exon-2	0.327	0	0	Other	Other
MT-ND2	0.326	0	0	Other	Other
COX7C	0.325	0	0	Other	Other
UBQLN2	0.325	0	0	Other	Other
ARRDC3	0.325	0	0	Other	Other
C1QBP	0.324	0	0	HALLMARK_MYC_TARGETS_V1	Other
MDH2	0.324	0	0	Other	Other
PNMA1	0.324	0	0	Other	Other
ARF1	0.324	0	0	Other	Other
NUTF2	0.324	0	0	Other	Other
COPRS	0.323	0	0	Other	Other
GTF2F1	0.323	0	0	Other	Other
CRACR2A	0.323	0	0	Other	Other
UXT	0.323	0	0	Other	Other
TRIAP1	0.322	0	0	Other	Other
TOMM5	0.322	0	0	Other	Other
PFDN5	0.322	0	0	Other	Other
ZNF622	0.322	0	0	Other	Other
RRAGA	0.321	0	0	Other	Other
SERF2	0.321	0	0	Other	Other
LBR	0.32	0	0	Other	Other
HDGF	0.32	0	0	HALLMARK_MYC_TARGETS_V1	Other
PYURF	0.319	0	0	Other	Other
APRT	0.319	0	0	Other	Other
SLC35F2	0.318	0	0	Other	Other
PNO1	0.318	0	0	Other	Other
NDUFA4	0.318	0	0	Other	Other
NONO	0.318	0	0	Other	Other
KRT10	0.317	0	0	Other	Other
PDXP	0.317	0	0	Other	Other
SMIM10L1	0.317	0	0	Other	Other
PCBD1	0.317	0	0	Other	Other
EGLN1	0.317	0	0	Other	Other
EMC4	0.317	0	0	Other	Other
HNRNPC	0.317	0	0	HALLMARK_MYC_TARGETS_V1	Other
SLC7A5	0.317	0	0	Other	Other
CHCHD1	0.316	0	0	Other	Other
ALKBH5	0.316	0	0	Other	Other
SERTAD2	0.316	0	0	Other	Other
DSP	0.316	0	0	Other	Other
DDX18	0.314	0	0	HALLMARK_MYC_TARGETS_V1	HALLMARK_MYC_TARGETS_V2
ZBTB11	0.314	0	0	Other	Other
SLC33A1	0.314	0	0	Other	Other
SET	0.312	0	0	HALLMARK_MYC_TARGETS_V1	Other
BRIX1	0.312	0	0	Other	Other
MALSU1	0.31	0	0	Other	Other
PSMD7	0.31	0	0	HALLMARK_MYC_TARGETS_V1	Other
SAMD1	0.31	0	0	Other	Other
EIF2A	0.309	0	0	Other	Other
COX16	0.309	0	0	Other	Other
MORF4L2	0.309	0	0	Other	Other
ZNF768	0.309	0	0	Other	Other
YOD1	0.308	0	0	Other	Other
TSR2	0.308	0	0	Other	Other
SPTSSA	0.308	0	0	Other	Other
STC2	0.308	0	0	Other	Other
ZNF121	0.308	0	0	Other	Other
TUBB	0.306	0	0	Other	Other
REST	0.305	0	0	Other	Other
NDUFAF4	0.304	0	0	Other	HALLMARK_MYC_TARGETS_V2
BUD31	0.303	0	0	Other	Other
CSTF2T	0.303	0	0	Other	Other
GJA1	0.303	0	0	Other	Other
CDT1	0.303	0	0	Other	Other
CDV3	0.302	0	0	Other	Other
TCP1	0.302	0	0	HALLMARK_MYC_TARGETS_V1	Other
YWHAQ	0.302	0	0	HALLMARK_MYC_TARGETS_V1	Other
CCDC59	0.302	0	0	Other	Other
PGD	0.302	0	0	Other	Other
TRIM28	0.302	0	0	HALLMARK_MYC_TARGETS_V1	Other
TIMM8B	0.301	0	0	Other	Other
SCAND1	0.3	0	0	Other	Other
ADNP2	0.3	0	0	Other	Other
ZNF593	0.299	0	0	Other	Other
DDX28	0.298	0	0	Other	Other
ZNF830	0.298	0	0	Other	Other
EXOSC6	0.298	0	0	Other	Other
NMD3	0.298	0	0	Other	Other
HIGD2A	0.297	0	0	Other	Other
POLR1B	0.297	0	0	Other	Other
SMIM15	0.297	0	0	Other	Other
PRDX1	0.296	0	0	Other	Other
SRSF8	0.296	0	0	Other	Other
MCM2	0.296	0	0	HALLMARK_MYC_TARGETS_V1	Other
NDUFA1	0.295	0	0	Other	Other
EXOC8	0.295	0	0	Other	Other
SRSF3	0.295	0	0	HALLMARK_MYC_TARGETS_V1	Other
SRI	0.294	0	0	Other	Other
TWNK	0.294	0	0	Other	Other
SRF	0.294	0	0	Other	Other
SPCS1	0.294	0	0	Other	Other
HEXIM1	0.294	0	0	Other	Other
NXT1	0.293	0	0	Other	Other
CALM2	0.291	0	0	Other	Other
NDUFS6	0.29	0	0	Other	Other
AEN	0.29	0	0	Other	Other
MTLN	0.29	0	0	Other	Other
FUT11	0.29	0	0	Other	Other
GRWD1	0.289	0	0	Other	HALLMARK_MYC_TARGETS_V2
CLTA	0.289	0	0	Other	Other
DEDD2	0.289	0	0	Other	Other
LRRC58	0.288	0	0	Other	Other
UBL7	0.288	0	0	Other	Other
UBXN1	0.287	0	0	Other	Other
AHCY	0.287	0	0	Other	Other
IMPAD1	0.287	0	0	Other	Other
NDFIP1	0.286	0	0	Other	Other
FJX1	0.285	0	0	Other	Other
NDUFB6	0.285	0	0	Other	Other
TIMM10	0.285	0	0	Other	Other
SZRD1	0.285	0	0	Other	Other
PJA1	0.285	0	0	Other	Other
KHDRBS1	0.285	0	0	Other	Other
HMGB2	0.285	0	0	Other	Other
HNRNPK	0.285	0	0	Other	Other
SLC16A1	0.285	0	0	Other	Other
PHB2	0.284	0	0	HALLMARK_MYC_TARGETS_V1	Other
DIAPH1	0.284	0	0	Other	Other
SIAH1	0.283	0	0	Other	Other
ZBTB10	0.283	0	0	Other	Other
LSM7	0.283	0	0	HALLMARK_MYC_TARGETS_V1	Other
LSG1	0.283	0	0	Other	Other
EMD	0.283	0	0	Other	Other
TRIR	0.283	0	0	Other	Other
NT5DC2	0.283	0	0	Other	Other
RRP9	0.282	0	0	HALLMARK_MYC_TARGETS_V1	HALLMARK_MYC_TARGETS_V2
ZFP36L2	0.282	0	0	Other	Other
LIX1L	0.282	0	0	Other	Other
HSPA5	0.282	0	0	Other	Other
DMAC1	0.281	0	0	Other	Other
TOB1	0.281	0	0	Other	Other
UTP23	0.281	0	0	Other	Other
HOXC12	0.281	0	0	Other	Other
DDT	0.281	0	0	Other	Other
GTF3A	0.28	0	0	Other	Other
AP2S1	0.28	0	0	Other	Other
COX14	0.28	0	0	Other	Other
ABRACL	0.279	0	0	Other	Other
VDAC2	0.279	0	0	Other	Other
PGAM5	0.279	0	0	Other	Other
SLC7A1	0.279	0	0	Other	Other
MT-ATP6	0.279	0	0	Other	Other
ECSIT	0.278	0	0	Other	Other
CDK4	0.278	0	0	HALLMARK_MYC_TARGETS_V1	HALLMARK_MYC_TARGETS_V2
NGRN	0.277	0	0	Other	Other
CHMP4B	0.277	0	0	Other	Other
DNAJC12	0.277	0	0	Other	Other
TXNL1	0.277	0	0	Other	Other
NUDT21	0.277	0	0	Other	Other
NRN1	0.277	0	0	Other	Other
HINT1	0.276	0	0	Other	Other
TRIB2	0.276	0	0	Other	Other
MED10	0.275	0	0	Other	Other
USPL1	0.275	0	0	Other	Other
HASPIN	0.274	0	0	Other	Other
PDP2	0.274	0	0	Other	Other
PRDX5	0.273	0	0	Other	Other
PPIF	0.273	0	0	Other	Other
SEC11A	0.273	0	0	Other	Other
SELENOF	0.273	0	0	Other	Other
EIF3B	0.273	0	0	HALLMARK_MYC_TARGETS_V1	Other
GSPT2	0.272	0	0	Other	Other
TSR1	0.272	0	0	Other	Other
SLC25A4	0.271	0	0	Other	Other
GARS	0.271	0	0	Other	Other
STARD7	0.27	0	0	HALLMARK_MYC_TARGETS_V1	Other
NDUFC1	0.27	0	0	Other	Other
HOXD4	0.27	0	0	Other	Other
EIF3G	0.27	0	0	Other	Other
PPA1	0.27	0	0	Other	Other
MGAT2	0.27	0	0	Other	Other
PPP4C	0.27	0	0	Other	Other
PEBP1	0.269	0	0	Other	Other
YDJC	0.269	0	0	Other	Other
PSAT1	0.268	0	0	Other	Other
EPM2AIP1	0.268	0	0	Other	Other
TOP2A	0.268	0	0	Other	Other
SARS	0.266	0	0	Other	Other
HOXC11	0.266	0	0	Other	Other
HMGN5	0.266	0	0	Other	Other
NKRF	0.266	0	0	Other	Other
UCHL1	0.266	0	0	Other	Other
GAR1	0.265	0	0	Other	Other
PDE12	0.265	0	0	Other	Other
LYAR	0.265	0	0	Other	Other
PHF3	0.265	0	0	Other	Other
RAB14	0.264	0	0	Other	Other
MTHFD2	0.264	0	0	Other	Other
DNPH1	0.264	0	0	Other	Other
EIF3M	0.263	0	0	Other	Other
RAP2A	0.263	0	0	Other	Other
CITED2	0.263	0	0	Other	Other
RANBP6	0.263	0	0	Other	Other
NR2F6	0.263	0	0	Other	Other
ECH1	0.263	0	0	Other	Other
MSH6	0.263	0	0	Other	Other
UQCRH	0.262	0	0	Other	Other
NIP7	0.262	0	0	Other	HALLMARK_MYC_TARGETS_V2
HSPA9	0.262	0	0	Other	Other
ZNRD1	0.262	0	0	Other	Other
EEF1AKMT4	0.262	0	0	Other	Other
HMGN1	0.262	0	0	Other	Other
ZNF146	0.261	0	0	Other	Other
CCDC86	0.261	0	0	Other	Other
POLR2F	0.261	0	0	Other	Other
IRF2BP2	0.261	0	0	Other	Other
INCENP	0.261	0	0	Other	Other
ZNF503	0.261	0	0	Other	Other
RUVBL1	0.261	0	0	Other	Other
UQCRQ	0.26	0	0	Other	Other
ZNF574	0.26	0	0	Other	Other
DHX33	0.26	0	0	Other	Other
PMVK	0.26	0	0	Other	Other
USP22	0.26	0	0	Other	Other
SART1	0.26	0	0	Other	Other
CBX4	0.26	0	0	Other	Other
ZFHX3	0.26	0	0	Other	Other
MTDH	0.26	0	0	Other	Other
ATG101	0.259	0	0	Other	Other
NDC1	0.259	0	0	Other	Other
NOLC1	0.258	0	0	HALLMARK_MYC_TARGETS_V1	HALLMARK_MYC_TARGETS_V2
LRP3	0.258	0	0	Other	Other
RNF26	0.258	0	0	Other	Other
HEBP2	0.258	0	0	Other	Other
IGBP1	0.258	0	0	Other	Other
ARL2	0.257	0	0	Other	Other
TFDP1	0.257	0	0	HALLMARK_MYC_TARGETS_V1	Other
RLIM	0.256	0	0	Other	Other
COX17	0.256	0	0	Other	Other
RSBN1	0.256	0	0	Other	Other
BAG1	0.256	0	0	Other	Other
FAM32A	0.255	0	0	Other	Other
UBE2R2	0.254	0	0	Other	Other
OSTC	0.254	0	0	Other	Other
FMC1	0.253	0	0	Other	Other
SUMO3	0.253	0	0	Other	Other
OXA1L	0.253	0	0	Other	Other
MED28	0.253	0	0	Other	Other
SURF6	0.252	0	0	Other	Other
DDX54	0.252	0	0	Other	Other
MARCH5	0.252	0	0	Other	Other
EIF5	0.252	0	0	Other	Other
METTL2A	0.251	0	0	Other	Other
YKT6	0.25	0	0	Other	Other
SPECC1L	-0.25	0.002	1	Other	Other
EFNA1	-0.25	0.288	1	Other	Other
TUBGCP2	-0.25	0.673	1	Other	Other
CYHR1	-0.25	0.695	1	Other	Other
MKS1	-0.251	0.032	1	Other	Other
VMAC	-0.251	0.037	1	Other	Other
SREBF1	-0.251	0.166	1	Other	Other
FAAH	-0.251	0.181	1	Other	Other
LMF1	-0.252	0	1	Other	Other
TRIM26	-0.252	0.012	1	Other	Other
EPB41	-0.252	0.039	1	Other	Other
KLHDC2	-0.252	0.17	1	Other	Other
PRSS53	-0.252	0.368	1	Other	Other
TMEM8B	-0.252	0.407	1	Other	Other
FKBP5	-0.252	0.722	1	Other	Other
KDM4C	-0.253	0.106	1	Other	Other
TRMT2B	-0.253	0.213	1	Other	Other
ERCC6L2	-0.253	0.495	1	Other	Other
ABHD16A	-0.253	0.506	1	Other	Other
ST3GAL2	-0.253	0.767	1	Other	Other
ITGA5	-0.253	0.896	1	Other	Other
NES	-0.253	0.897	1	Other	Other
XRCC1	-0.253	0.91	1	Other	Other
FUBP1	-0.254	0	0	Other	Other
ABCC1	-0.254	0	0	Other	Other
LRCH3	-0.254	0	1	Other	Other
MAP3K14	-0.254	0.007	1	Other	Other
MVK	-0.254	0.043	1	Other	Other
MTMR10	-0.254	0.055	1	Other	Other
MKNK1	-0.254	0.137	1	Other	Other
ARVCF	-0.254	0.17	1	Other	Other
CIC	-0.254	0.217	1	Other	Other
ZCCHC24	-0.254	0.242	1	Other	Other
OGFOD3	-0.254	0.375	1	Other	Other
CUL9	-0.254	0.415	1	Other	Other
GOSR2	-0.254	0.489	1	Other	Other
SLC48A1	-0.254	0.593	1	Other	Other
FUS	-0.255	0	0	Other	Other
SDF4	-0.255	0	1	Other	Other
WWP2	-0.255	0.001	1	Other	Other
STIM1	-0.255	0.008	1	Other	Other
PLCB3	-0.255	0.012	1	Other	Other
PRRX1	-0.255	0.07	1	Other	Other
SPEG	-0.255	0.675	1	Other	Other
RAB15	-0.255	0.738	1	Other	Other
STXBP5	-0.255	0.994	1	Other	Other
PLCXD1	-0.256	0	0.819	Other	Other
ZNF362	-0.256	0.004	1	Other	Other
PSEN2	-0.256	0.07	1	Other	Other
CCDC186	-0.256	0.136	1	Other	Other
TPRA1	-0.256	0.318	1	Other	Other
LSAMP	-0.256	0.361	1	Other	Other
GGA3	-0.256	0.426	1	Other	Other
EPS15	-0.256	0.426	1	Other	Other
OGFOD2	-0.256	0.721	1	Other	Other
MIB2	-0.256	0.79	1	Other	Other
EGFL8	-0.256	0.924	1	Other	Other
SHF	-0.257	0.086	1	Other	Other
CUL7	-0.257	0.121	1	Other	Other
P4HTM	-0.257	0.193	1	Other	Other
CAMTA2	-0.257	0.248	1	Other	Other
DIS3L2	-0.257	0.287	1	Other	Other
OSBPL2	-0.257	0.565	1	Other	Other
FMNL3	-0.257	0.716	1	Other	Other
DAB2	-0.258	0.002	1	Other	Other
MAN1B1	-0.258	0.016	1	Other	Other
TBC1D24	-0.259	0.041	1	Other	Other
TM9SF4	-0.259	0.261	1	Other	Other
ARMH3	-0.259	0.269	1	Other	Other
ICA1	-0.259	0.288	1	Other	Other
COG4	-0.259	0.37	1	Other	Other
HPS3	-0.259	0.389	1	Other	Other
CD63	-0.259	0.612	1	Other	Other
PNN	-0.26	0	0	Other	Other
FNBP4	-0.26	0	0	Other	Other
TMEM158	-0.26	0	0.007	Other	Other
DGKA	-0.26	0.017	1	Other	Other
KANSL3	-0.26	0.018	1	Other	Other
NR2C2	-0.26	0.134	1	Other	Other
SH3BP2	-0.26	0.534	1	Other	Other
TANGO2	-0.26	0.641	1	Other	Other
INTS11	-0.261	0	0	Other	Other
TMX4	-0.261	0	0.007	Other	Other
MCM5	-0.261	0.026	1	HALLMARK_MYC_TARGETS_V1	HALLMARK_MYC_TARGETS_V2
RNF115	-0.261	0.107	1	Other	Other
NPRL3	-0.261	0.431	1	Other	Other
TACC1	-0.261	0.577	1	Other	Other
TEN1	-0.261	0.701	1	Other	Other
SPSB3	-0.261	0.745	1	Other	Other
ZSCAN30	-0.261	0.94	1	Other	Other
WNK2	-0.262	0	1	Other	Other
HEMK1	-0.262	0.005	1	Other	Other
VPS13D	-0.262	0.022	1	Other	Other
ARHGAP27	-0.262	0.049	1	Other	Other
PRR12	-0.262	0.104	1	Other	Other
GPC2	-0.262	0.322	1	Other	Other
NIT1	-0.262	0.405	1	Other	Other
CABIN1	-0.262	0.659	1	Other	Other
IQSEC2	-0.263	0.064	1	Other	Other
IMMP2L	-0.263	0.089	1	Other	Other
ATP11A	-0.263	0.237	1	Other	Other
CFAP44	-0.263	0.436	1	Other	Other
MAP3K20	-0.263	0.495	1	Other	Other
LIMK2	-0.263	0.669	1	Other	Other
STAT2	-0.263	0.796	1	Other	Other
EML4	-0.264	0	0	Other	Other
FARP1	-0.264	0	0.189	Other	Other
TNFRSF13C	-0.264	0.555	1	Other	Other
BST2	-0.264	0.659	1	Other	Other
OGT	-0.265	0	0	Other	Other
CIT	-0.265	0	0.002	Other	Other
SCML1	-0.265	0	1	Other	Other
SDK1	-0.265	0.095	1	Other	Other
FBF1	-0.265	0.108	1	Other	Other
MAPRE3	-0.265	0.113	1	Other	Other
DGKQ	-0.265	0.372	1	Other	Other
IL17RC	-0.265	0.629	1	Other	Other
CAMK2D	-0.265	0.664	1	Other	Other
ARHGAP18	-0.265	0.818	1	Other	Other
CCDC92	-0.265	0.955	1	Other	Other
ESPL1	-0.266	0	0	Other	Other
GPM6B	-0.266	0.015	1	Other	Other
REV1	-0.266	0.057	1	Other	Other
MYB	-0.266	0.184	1	Other	Other
NECAB3	-0.266	0.491	1	Other	Other
PRSS23	-0.266	0.635	1	Other	Other
ENGASE	-0.266	0.727	1	Other	Other
ZER1	-0.266	0.824	1	Other	Other
NBPF20	-0.266	0.957	1	Other	Other
MAMSTR	-0.267	0.215	1	Other	Other
LRRC24	-0.267	0.341	1	Other	Other
AKT2	-0.267	0.345	1	Other	Other
NCKAP5L	-0.267	0.385	1	Other	Other
DELE1	-0.267	0.804	1	Other	Other
TMEM91	-0.268	0.001	1	Other	Other
NCSTN	-0.268	0.028	1	Other	Other
AAK1	-0.268	0.246	1	Other	Other
RXRA	-0.268	0.38	1	Other	Other
ZNF544	-0.268	0.414	1	Other	Other
EPS15L1	-0.268	0.92	1	Other	Other
E4F1	-0.269	0	1	Other	Other
IPO9	-0.269	0.003	1	Other	Other
PKDCC	-0.269	0.044	1	Other	Other
NLRC5	-0.269	0.229	1	Other	Other
DOCK11	-0.269	0.636	1	Other	Other
MUS81	-0.269	0.837	1	Other	Other
RRM2	-0.27	0	0.001	Other	Other
CPE	-0.27	0.001	1	Other	Other
KAZALD1	-0.27	0.004	1	Other	Other
CALML4	-0.27	0.211	1	Other	Other
FANCC	-0.27	0.227	1	Other	Other
ADAM11	-0.27	0.448	1	Other	Other
PDCD4	-0.27	0.591	1	Other	Other
RBFA	-0.27	0.687	1	Other	Other
SULT1A1	-0.27	0.831	1	Other	Other
GAA	-0.271	0	0	Other	Other
NEK6	-0.271	0	0.032	Other	Other
MAP3K12	-0.271	0	0.258	Other	Other
EXOC4	-0.271	0.016	1	Other	Other
TOM1L1	-0.271	0.029	1	Other	Other
NAGLU	-0.271	0.16	1	Other	Other
LMBR1L	-0.271	0.241	1	Other	Other
PPP2R3B	-0.271	0.319	1	Other	Other
HEATR5B	-0.271	0.857	1	Other	Other
BDH1	-0.271	0.891	1	Other	Other
MAP3K8	-0.272	0	0	Other	Other
ATRX	-0.272	0	0.009	Other	Other
COG3	-0.272	0.055	1	Other	Other
PCBP4	-0.272	0.156	1	Other	Other
AP2A2	-0.272	0.251	1	Other	Other
SLC26A11	-0.272	0.324	1	Other	Other
RNF31	-0.272	0.523	1	Other	Other
ACP2	-0.272	0.633	1	Other	Other
PRPF18	-0.272	0.753	1	Other	Other
PARP4	-0.272	0.906	1	Other	Other
SLC2A8	-0.272	0.965	1	Other	Other
PTK7	-0.273	0.044	1	Other	Other
HELLS	-0.273	0.415	1	Other	Other
DDX58	-0.274	0	0.092	Other	Other
SPATA33	-0.274	0.459	1	Other	Other
VGLL4	-0.274	0.554	1	Other	Other
EPHX2	-0.274	0.575	1	Other	Other
NR2E3	-0.275	0	0	Other	Other
LIG1	-0.275	0.048	1	Other	Other
CAMK2G	-0.275	0.065	1	Other	Other
AKAP8L	-0.275	0.127	1	Other	Other
SMC6	-0.275	0.19	1	Other	Other
PRMT2	-0.275	0.193	1	Other	Other
DUSP6	-0.275	0.194	1	Other	Other
AFAP1	-0.275	0.223	1	Other	Other
RHBDL1	-0.275	0.258	1	Other	Other
IFT122	-0.275	0.385	1	Other	Other
SELENON	-0.276	0	0	Other	Other
PARP10	-0.276	0	0.001	Other	Other
FBXO31	-0.276	0.044	1	Other	Other
WDR27	-0.276	0.149	1	Other	Other
TSPAN9	-0.276	0.281	1	Other	Other
AFF1	-0.276	0.759	1	Other	Other
CELSR3	-0.276	0.792	1	Other	Other
KMT2D	-0.277	0	0	Other	Other
TTC14	-0.277	0	0	Other	Other
NCKIPSD	-0.277	0.094	1	Other	Other
ZFP90	-0.277	0.559	1	Other	Other
LZTR1	-0.277	0.574	1	Other	Other
CARHSP1	-0.277	0.673	1	Other	Other
SMARCC2	-0.278	0	0.24	Other	Other
DENND3	-0.278	0.004	1	Other	Other
VWA8	-0.278	0.03	1	Other	Other
MC1R	-0.278	0.078	1	Other	Other
VPS39	-0.278	0.611	1	Other	Other
CENPT	-0.279	0	0.108	Other	Other
CASTOR3	-0.279	0.005	1	Other	Other
NOVA1	-0.279	0.178	1	Other	Other
B9D1	-0.279	0.398	1	Other	Other
ST3GAL5	-0.279	0.514	1	Other	Other
MVB12B	-0.279	0.58	1	Other	Other
MPHOSPH8	-0.279	0.969	1	Other	Other
IFT172	-0.28	0.012	1	Other	Other
ANTXR1	-0.28	0.047	1	Other	Other
FER	-0.28	0.122	1	Other	Other
OGG1	-0.28	0.795	1	Other	Other
CIRBP	-0.281	0	0	Other	Other
SIPA1L2	-0.281	0	0.021	Other	Other
POLR1A	-0.281	0	0.337	Other	Other
HOXC6	-0.281	0.004	1	Other	Other
ARID3A	-0.281	0.303	1	Other	Other
SFXN5	-0.281	0.337	1	Other	Other
TMEM9	-0.281	0.836	1	Other	Other
VPS36	-0.282	0.268	1	Other	Other
MXD3	-0.282	0.528	1	Other	Other
CLEC11A	-0.282	0.755	1	Other	Other
HAUS5	-0.282	0.809	1	Other	Other
TUBGCP5	-0.282	0.961	1	Other	Other
RHOT2	-0.283	0	0	Other	Other
PBXIP1	-0.283	0.041	1	Other	Other
PCCA	-0.283	0.15	1	Other	Other
MPP4	-0.283	0.263	1	Other	Other
TGFB2	-0.283	0.514	1	Other	Other
KIF13A	-0.283	0.563	1	Other	Other
SOGA1	-0.283	0.778	1	Other	Other
TECPR1	-0.283	0.868	1	Other	Other
CLASRP	-0.284	0	0	Other	Other
AGAP1	-0.284	0.019	1	Other	Other
CHPF2	-0.284	0.061	1	Other	Other
ROCK2	-0.284	0.091	1	Other	Other
PCSK7	-0.284	0.146	1	Other	Other
H2AFY	-0.284	0.194	1	Other	Other
DYNC2LI1	-0.284	0.41	1	Other	Other
FAM120B	-0.284	0.592	1	Other	Other
CLCN6	-0.284	0.85	1	Other	Other
DYNC1LI2	-0.285	0	0	Other	Other
NUCB1	-0.285	0	0.508	Other	Other
AUTS2	-0.285	0	1	Other	Other
CLK2	-0.285	0.001	1	Other	Other
FZD10	-0.285	0.006	1	Other	Other
P3H3	-0.285	0.038	1	Other	Other
MRNIP	-0.285	0.048	1	Other	Other
FRYL	-0.285	0.197	1	Other	Other
TYK2	-0.285	0.223	1	Other	Other
MICAL3	-0.285	0.698	1	Other	Other
C6orf223	-0.286	0	0	Other	Other
PIGG	-0.286	0.001	1	Other	Other
ZNF133	-0.286	0.29	1	Other	Other
APP	-0.286	0.325	1	Other	Other
PTGES3L	-0.287	0.315	1	Other	Other
AATK	-0.287	0.589	1	Other	Other
GDPD3	-0.288	0.024	1	Other	Other
CYTH1	-0.288	0.406	1	Other	Other
DPYSL2	-0.288	0.59	1	Other	Other
RABGAP1	-0.288	0.807	1	Other	Other
CHST12	-0.288	0.882	1	Other	Other
CDK3	-0.288	0.993	1	Other	Other
PYGL	-0.289	0.338	1	Other	Other
NPHP4	-0.289	0.433	1	Other	Other
FRY	-0.289	0.553	1	Other	Other
CHMP4A	-0.289	0.722	1	Other	Other
ZNF248	-0.289	0.768	1	Other	Other
SZT2	-0.289	0.865	1	Other	Other
ROBO3	-0.289	0.962	1	Other	Other
SETD5	-0.29	0	0	Other	Other
MLYCD	-0.29	0.227	1	Other	Other
MAPKBP1	-0.29	0.856	1	Other	Other
APOE	-0.291	0	0.512	Other	Other
TAZ	-0.291	0.023	1	Other	Other
RILPL1	-0.292	0	0.47	Other	Other
GRN	-0.292	0.052	1	Other	Other
IL18BP	-0.292	0.07	1	Other	Other
ZBTB7A	-0.292	0.833	1	Other	Other
CUX1	-0.293	0.002	1	Other	Other
VEGFA	-0.293	0.004	1	Other	Other
SYNGAP1	-0.293	0.012	1	Other	Other
C11orf95	-0.293	0.305	1	Other	Other
PLEKHA5	-0.293	0.666	1	Other	Other
PLEKHG4	-0.294	0	0	Other	Other
KATNAL1	-0.294	0.369	1	Other	Other
GAS8	-0.294	0.396	1	Other	Other
COQ8B	-0.294	0.585	1	Other	Other
ZNF827	-0.294	0.589	1	Other	Other
RGL2	-0.294	0.591	1	Other	Other
GP1BB	-0.294	0.808	1	Other	Other
ACIN1	-0.295	0	0	Other	Other
NPNT	-0.295	0.028	1	Other	Other
PPIL2	-0.295	0.35	1	Other	Other
NREP	-0.295	0.61	1	Other	Other
TEAD1	-0.295	0.63	1	Other	Other
EMP3	-0.295	0.662	1	Other	Other
MLLT3	-0.295	0.87	1	Other	Other
EMC10	-0.296	0	0.072	Other	Other
EFNB1	-0.296	0	0.236	Other	Other
LMO4	-0.296	0	0.466	Other	Other
TBKBP1	-0.296	0.001	1	Other	Other
PHF14	-0.296	0.007	1	Other	Other
BAHCC1	-0.296	0.034	1	Other	Other
NPHP3	-0.296	0.487	1	Other	Other
WDR90	-0.297	0.018	1	Other	Other
PLEKHG5	-0.297	0.086	1	Other	Other
LAT	-0.297	0.19	1	Other	Other
INPP4A	-0.297	0.451	1	Other	Other
AACS	-0.297	0.738	1	Other	Other
POMGNT1	-0.297	0.878	1	Other	Other
NUP210	-0.298	0	0	Other	Other
GOLGA3	-0.298	0	0.419	Other	Other
RNF213	-0.298	0.237	1	Other	Other
FBXL8	-0.298	0.936	1	Other	Other
FAM234A	-0.299	0.012	1	Other	Other
CTTN	-0.299	0.015	1	Other	Other
ZNF385A	-0.299	0.017	1	Other	Other
GEN1	-0.299	0.323	1	Other	Other
ATXN7L1	-0.299	0.42	1	Other	Other
SAMD10	-0.299	0.562	1	Other	Other
UBXN4	-0.3	0.001	1	Other	Other
PLD3	-0.3	0.009	1	Other	Other
HOMER2	-0.3	0.011	1	Other	Other
KDM4A	-0.3	0.194	1	Other	Other
SEPTIN9	-0.3	0.269	1	Other	Other
WDR60	-0.3	0.291	1	Other	Other
VAV2	-0.3	0.359	1	Other	Other
MAD1L1	-0.3	0.359	1	Other	Other
TBC1D22A	-0.3	0.917	1	Other	Other
TMEM74B	-0.301	0.001	1	Other	Other
RAPGEF5	-0.301	0.363	1	Other	Other
TNK2	-0.302	0	0	Other	Other
AMDHD2	-0.302	0.076	1	Other	Other
TBC1D17	-0.302	0.224	1	Other	Other
SPIDR	-0.302	0.824	1	Other	Other
FGD1	-0.303	0.037	1	Other	Other
SLC9A5	-0.303	0.376	1	Other	Other
NFKB2	-0.304	0.157	1	Other	Other
ANO8	-0.304	0.243	1	Other	Other
CDH24	-0.304	0.283	1	Other	Other
FANCA	-0.304	0.443	1	Other	Other
CCHCR1	-0.304	0.474	1	Other	Other
WDTC1	-0.304	0.632	1	Other	Other
ITFG2	-0.305	0.001	1	Other	Other
ADGRB2	-0.305	0.39	1	Other	Other
NAPRT	-0.305	0.456	1	Other	Other
PIKFYVE	-0.305	0.823	1	Other	Other
ASPRV1	-0.306	0	1	Other	Other
TMEM234	-0.306	0.203	1	Other	Other
PACS2	-0.306	0.207	1	Other	Other
C21orf58	-0.306	0.399	1	Other	Other
SEC14L1	-0.306	0.869	1	Other	Other
PHKA2	-0.307	0.001	1	Other	Other
PRKCE	-0.307	0.299	1	Other	Other
GNB5	-0.307	0.373	1	Other	Other
SARDH	-0.308	0	0.008	Other	Other
AC073111.4	-0.308	0.069	1	Other	Other
CTNND1	-0.309	0.001	1	Other	Other
SDC3	-0.309	0.024	1	Other	Other
TRAPPC12	-0.31	0	0.006	Other	Other
GLI3	-0.31	0.037	1	Other	Other
TBC1D32	-0.31	0.04	1	Other	Other
KIAA0556	-0.31	0.363	1	Other	Other
POFUT2	-0.31	0.621	1	Other	Other
MYO18A	-0.31	0.976	1	Other	Other
SULT1C2	-0.311	0	0.002	Other	Other
CAPS	-0.311	0	0.07	Other	Other
ZMIZ2	-0.311	0.021	1	Other	Other
PHKB	-0.311	0.035	1	Other	Other
DIP2A	-0.311	0.054	1	Other	Other
GNB3	-0.311	0.337	1	Other	Other
CC2D1B	-0.311	0.408	1	Other	Other
DIP2C	-0.311	0.71	1	Other	Other
FAM178B	-0.312	0	0	Other	Other
SIN3B	-0.312	0	0	Other	Other
BRF1	-0.312	0.027	1	Other	Other
PLXNA1	-0.313	0	0	Other	Other
RBM19	-0.313	0	0.007	Other	Other
UNC5B	-0.313	0	0.467	Other	Other
CCDC24	-0.313	0.002	1	Other	Other
PIGL	-0.313	0.13	1	Other	Other
CACNA1D	-0.313	0.18	1	Other	Other
OXR1	-0.314	0	0	Other	Other
EXOC6B	-0.314	0.001	1	Other	Other
NBPF11	-0.314	0.026	1	Other	Other
TAOK2	-0.315	0.002	1	Other	Other
LRCH4	-0.315	0.451	1	Other	Other
CDK17	-0.315	0.933	1	Other	Other
STRADA	-0.316	0.398	1	Other	Other
CSNK1D	-0.317	0	0	Other	Other
TRIM66	-0.317	0.001	1	Other	Other
NFIC	-0.317	0.292	1	Other	Other
BORCS8	-0.317	0.311	1	Other	Other
PHYKPL	-0.318	0.002	1	Other	Other
DMWD	-0.318	0.009	1	Other	Other
FAAP100	-0.318	0.146	1	Other	Other
C20orf96	-0.318	0.185	1	Other	Other
TRAF2	-0.318	0.749	1	Other	Other
TPM1	-0.319	0	0	Other	Other
SLC39A11	-0.319	0.599	1	Other	Other
APLP2	-0.32	0	0	Other	Other
GAK	-0.32	0	0.002	Other	Other
RAD54L	-0.32	0	1	Other	Other
IRF3	-0.32	0.001	1	Other	Other
CX3CL1	-0.32	0.001	1	Other	Other
OSBPL7	-0.32	0.113	1	Other	Other
FBXW8	-0.32	0.256	1	Other	Other
LMF2	-0.32	0.571	1	Other	Other
RCN3	-0.32	0.688	1	Other	Other
PHRF1	-0.321	0	0	Other	Other
RSRP1	-0.321	0	0	Other	Other
UBXN11	-0.321	0.066	1	Other	Other
GK5	-0.321	0.382	1	Other	Other
PPP1R21	-0.321	0.416	1	Other	Other
DMTF1	-0.322	0.009	1	Other	Other
LPIN3	-0.322	0.112	1	Other	Other
APBB3	-0.322	0.181	1	Other	Other
MTMR1	-0.322	0.213	1	Other	Other
MPIG6B	-0.323	0	0	Other	Other
TRIM8	-0.323	0.028	1	Other	Other
ITGA2B	-0.323	0.134	1	Other	Other
BMP4	-0.323	0.589	1	Other	Other
NFATC2IP	-0.324	0	1	Other	Other
CENPX	-0.324	0.003	1	Other	Other
FXYD5	-0.324	0.457	1	Other	Other
AKNA	-0.324	0.515	1	Other	Other
MYO15B	-0.325	0	0	Other	Other
ATP9A	-0.325	0.075	1	Other	Other
SLC2A11	-0.325	0.212	1	Other	Other
MADD	-0.325	0.291	1	Other	Other
ANKLE2	-0.326	0	0	Other	Other
MED15	-0.326	0	0	Other	Other
PICK1	-0.326	0	1	Other	Other
DEPDC7	-0.326	0	1	Other	Other
E2F1	-0.326	0.002	1	Other	Other
MYO19	-0.326	0.003	1	Other	Other
HDAC7	-0.326	0.633	1	Other	Other
OS9	-0.327	0	0	Other	Other
ACACB	-0.327	0	1	Other	Other
CDC45	-0.327	0.04	1	HALLMARK_MYC_TARGETS_V1	Other
NDOR1	-0.327	0.113	1	Other	Other
NABP1	-0.327	0.113	1	Other	Other
PALD1	-0.327	0.38	1	Other	Other
TTC17	-0.328	0	1	Other	Other
CD47	-0.328	0.043	1	Other	Other
TTC31	-0.328	0.092	1	Other	Other
TCF7	-0.328	0.101	1	Other	Other
IKBKB	-0.329	0	0	Other	Other
TAF1C	-0.329	0	0	Other	Other
KIAA0319L	-0.329	0	0.907	Other	Other
SLC39A8	-0.329	0	1	Other	Other
LDLR	-0.329	0.69	1	Other	Other
CHID1	-0.33	0	0	Other	Other
IFT80	-0.33	0	0.184	Other	Other
CDC25B	-0.33	0.222	1	Other	Other
MACROD1	-0.331	0	0	Other	Other
EZH1	-0.331	0	0	Other	Other
GLYCTK	-0.331	0.006	1	Other	Other
AVEN	-0.331	0.215	1	Other	Other
CERCAM	-0.331	0.505	1	Other	Other
DNAJC13	-0.331	0.702	1	Other	Other
ENO2	-0.331	0.73	1	Other	Other
ACTN1	-0.331	0.836	1	Other	Other
RERE	-0.332	0	0	Other	Other
LRP5	-0.332	0	0	Other	Other
ABCA2	-0.332	0	0	Other	Other
ATP11C	-0.332	0	0.035	Other	Other
ATP10D	-0.332	0.006	1	Other	Other
DYRK1B	-0.332	0.008	1	Other	Other
LIMD2	-0.332	0.196	1	Other	Other
ARHGEF1	-0.332	0.263	1	Other	Other
ATP8B2	-0.332	0.34	1	Other	Other
PLOD1	-0.333	0	0.327	Other	Other
THOC5	-0.333	0.001	1	Other	Other
CAPRIN2	-0.333	0.012	1	Other	Other
ACOX3	-0.333	0.018	1	Other	Other
GSS	-0.333	0.046	1	Other	Other
C16orf74	-0.333	0.501	1	Other	Other
COL27A1	-0.334	0.451	1	Other	Other
CORO7	-0.334	0.878	1	Other	Other
TMUB2	-0.335	0.01	1	Other	Other
ZNF76	-0.335	0.679	1	Other	Other
TMEM259	-0.336	0	0	Other	Other
TBCK	-0.336	0.009	1	Other	Other
TMEM175	-0.336	0.045	1	Other	Other
ESYT3	-0.337	0.001	1	Other	Other
GTPBP2	-0.337	0.025	1	Other	Other
SEMA3B	-0.338	0	0	Other	Other
TOP3B	-0.338	0	0.056	Other	Other
AASS	-0.338	0	0.266	Other	Other
HMGXB3	-0.338	0.008	1	Other	Other
CACHD1	-0.338	0.065	1	Other	Other
SERINC5	-0.338	0.066	1	Other	Other
C1orf54	-0.338	0.54	1	Other	Other
MTA1	-0.339	0	0	Other	Other
ADCY3	-0.339	0	0	Other	Other
INPPL1	-0.339	0	0.044	Other	Other
FANCL	-0.339	0	1	Other	Other
ANKMY1	-0.339	0.025	1	Other	Other
MGAM	-0.339	0.059	1	Other	Other
CRELD1	-0.339	0.092	1	Other	Other
NDRG4	-0.339	0.417	1	Other	Other
H6PD	-0.339	0.761	1	Other	Other
SNX29	-0.34	0.14	1	Other	Other
PHF19	-0.34	0.866	1	Other	Other
WDR59	-0.342	0	0	Other	Other
ABTB1	-0.342	0	0	Other	Other
MMP15	-0.342	0.009	1	Other	Other
INPP5A	-0.342	0.181	1	Other	Other
GALT	-0.342	0.215	1	Other	Other
CPQ	-0.343	0.154	1	Other	Other
GATD1	-0.344	0	0	Other	Other
ADORA2A	-0.344	0	0.586	Other	Other
SRSF11	-0.344	0	1	Other	Other
GLRA2	-0.345	0	0	Other	Other
KLRC3	-0.345	0	0	Other	Other
RBL2	-0.345	0	1	Other	Other
MEIS2	-0.345	0.146	1	Other	Other
CMTM3	-0.345	0.424	1	Other	Other
CCDC136	-0.345	0.746	1	Other	Other
WDR37	-0.346	0.009	1	Other	Other
PLEC	-0.346	0.605	1	Other	Other
HPCAL1	-0.347	0.607	1	Other	Other
FSTL1	-0.348	0	0	Other	Other
LMTK3	-0.348	0.003	1	Other	Other
ANO9	-0.348	0.412	1	Other	Other
MPRIP	-0.349	0	0	Other	Other
SNRNP70	-0.349	0	0	Other	Other
ST3GAL3	-0.349	0.01	1	Other	Other
FNBP1	-0.349	0.154	1	Other	Other
BCAM	-0.349	0.823	1	Other	Other
ARHGEF25	-0.35	0	0.683	Other	Other
NID1	-0.35	0	1	Other	Other
CPT1B	-0.35	0.003	1	Other	Other
SYTL4	-0.35	0.053	1	Other	Other
USP20	-0.35	0.127	1	Other	Other
CD99L2	-0.35	0.186	1	Other	Other
PI4KA	-0.351	0	0.763	Other	Other
CRTC1	-0.351	0.018	1	Other	Other
TM7SF2	-0.351	0.088	1	Other	Other
SGSM2	-0.352	0	1	Other	Other
CEP295NL	-0.352	0	1	Other	Other
SCRN2	-0.352	0.017	1	Other	Other
CABLES1	-0.352	0.034	1	Other	Other
ANKRD62	-0.352	0.05	1	Other	Other
RNF215	-0.352	0.251	1	Other	Other
SRSF5	-0.353	0	0	Other	Other
FHOD3	-0.353	0	0.871	Other	Other
DISC1	-0.353	0.033	1	Other	Other
FAM131A	-0.353	0.034	1	Other	Other
CPEB2	-0.353	0.418	1	Other	Other
STAT6	-0.354	0	0	Other	Other
BCAR1	-0.354	0	0.023	Other	Other
STK38	-0.354	0	0.045	Other	Other
TANC1	-0.354	0	0.558	Other	Other
HEXD	-0.354	0	1	Other	Other
LIME1	-0.354	0.012	1	Other	Other
ZBTB47	-0.354	0.016	1	Other	Other
PREX2	-0.354	0.02	1	Other	Other
ARHGEF10	-0.355	0.002	1	Other	Other
SGSH	-0.356	0	1	Other	Other
GOLGA2	-0.356	0.063	1	Other	Other
STIM2	-0.356	0.624	1	Other	Other
MAN1A1	-0.357	0.034	1	Other	Other
ITGB5	-0.357	0.091	1	Other	Other
NKTR	-0.358	0	0	Other	Other
PGS1	-0.358	0	0.026	Other	Other
HDAC4	-0.358	0.001	1	Other	Other
OGDHL	-0.358	0.006	1	Other	Other
IFT88	-0.358	0.059	1	Other	Other
MELTF	-0.358	0.072	1	Other	Other
NMNAT3	-0.358	0.215	1	Other	Other
EFCAB14	-0.359	0	0	Other	Other
NOTCH1	-0.359	0.061	1	Other	Other
MYO5B	-0.36	0.036	1	Other	Other
CARS2	-0.361	0	0	Other	Other
ATF6B	-0.361	0	0	Other	Other
RUFY1	-0.361	0.001	1	Other	Other
POLA1	-0.361	0.002	1	Other	Other
CFLAR	-0.361	0.009	1	Other	Other
CC2D1A	-0.361	0.013	1	Other	Other
PAPSS1	-0.361	0.033	1	Other	Other
MINK1	-0.362	0	0	Other	Other
HSF4	-0.362	0.003	1	Other	Other
ERBB2	-0.362	0.047	1	Other	Other
CLCN7	-0.363	0	0	Other	Other
PPP6R2	-0.363	0	0	Other	Other
GPR162	-0.363	0	0	Other	Other
NAGK	-0.363	0.002	1	Other	Other
LMO7	-0.363	0.271	1	Other	Other
FNDC3A	-0.364	0	0	Other	Other
CHKB	-0.364	0	0.186	Other	Other
TBC1D16	-0.364	0.022	1	Other	Other
RALGPS1	-0.365	0.004	1	Other	Other
PICALM	-0.365	0.292	1	Other	Other
AMT	-0.366	0	0	Other	Other
SECISBP2	-0.367	0	0.042	Other	Other
BAZ2B	-0.367	0.014	1	Other	Other
RUFY3	-0.368	0	0	Other	Other
LSS	-0.368	0	0.146	Other	Other
POLE	-0.368	0.001	1	Other	Other
HOXB4	-0.368	0.004	1	Other	Other
IQSEC1	-0.368	0.068	1	Other	Other
TP53INP2	-0.368	0.209	1	Other	Other
ANKRD13D	-0.369	0.031	1	Other	Other
SIL1	-0.369	0.032	1	Other	Other
ACBD4	-0.37	0	1	Other	Other
SLIT1	-0.37	0	1	Other	Other
PPOX	-0.37	0	1	Other	Other
TTLL6	-0.371	0	0	Other	Other
CASK	-0.371	0	0	Other	Other
KIFC2	-0.371	0.007	1	Other	Other
KLHDC4	-0.372	0	0	Other	Other
PPP1R13B	-0.372	0	0.108	Other	Other
SCMH1	-0.372	0	0.229	Other	Other
ARAP1	-0.372	0	1	Other	Other
CTSF	-0.372	0.005	1	Other	Other
PPFIBP1	-0.372	0.63	1	Other	Other
SLC16A3	-0.374	0	0	Other	Other
PIDD1	-0.374	0.005	1	Other	Other
CHMP6	-0.374	0.007	1	Other	Other
EPHA2	-0.374	0.59	1	Other	Other
RABGAP1L	-0.375	0	1	Other	Other
RGS12	-0.375	0.002	1	Other	Other
MFAP2	-0.375	0.005	1	Other	Other
STAG1	-0.376	0	0	Other	Other
SFXN2	-0.377	0	1	Other	Other
PTPRD	-0.377	0.026	1	Other	Other
DNAJC15	-0.377	0.102	1	Other	Other
ADAMTS13	-0.378	0.001	1	Other	Other
ARHGEF11	-0.379	0	0.201	Other	Other
PLA2G4B	-0.379	0.014	1	Other	Other
PDGFRB	-0.379	0.315	1	Other	Other
UNK	-0.38	0	0	Other	Other
NISCH	-0.38	0	0	Other	Other
SS18L1	-0.38	0	0.014	Other	Other
FBH1	-0.38	0	0.23	Other	Other
RBP1	-0.38	0.119	1	Other	Other
SV2A	-0.381	0	0	Other	Other
STX16	-0.382	0	0	Other	Other
PKD2	-0.382	0.001	1	Other	Other
LRSAM1	-0.383	0	1	Other	Other
BMP1	-0.383	0.001	1	Other	Other
CEMIP2	-0.384	0	0	Other	Other
DEPDC5	-0.384	0	1	Other	Other
MAPK14	-0.384	0.001	1	Other	Other
TRDC	-0.385	0	0.359	Other	Other
ZFYVE27	-0.385	0	1	Other	Other
FGFRL1	-0.385	0.539	1	Other	Other
PLXNB2	-0.386	0	0.174	Other	Other
NICN1	-0.386	0	1	Other	Other
LCORL	-0.387	0	0.002	Other	Other
PHF1	-0.387	0.02	1	Other	Other
NCOR2	-0.388	0	0	Other	Other
OFD1	-0.388	0	0.012	Other	Other
CCDC148	-0.389	0	0.416	Other	Other
ZSWIM8	-0.389	0.002	1	Other	Other
NOTCH3	-0.389	0.569	1	Other	Other
SRRM2	-0.39	0	0	Other	Other
RAB11FIP3	-0.39	0	0	Other	Other
DGCR8	-0.39	0	0	Other	Other
ACAP3	-0.39	0	0	Other	Other
CDK5RAP3	-0.391	0	0	Other	Other
CSAD	-0.391	0	0.018	Other	Other
HOXB5	-0.391	0.114	1	Other	Other
IGFBP4	-0.391	0.161	1	Other	Other
ERICH1	-0.392	0.001	1	Other	Other
LTK	-0.392	0.003	1	Other	Other
OPLAH	-0.393	0	0	Other	Other
UCKL1	-0.393	0	0	Other	Other
SUSD1	-0.393	0	0	Other	Other
TTLL5	-0.394	0	0.007	Other	Other
PGAP3	-0.394	0.001	1	Other	Other
CUEDC1	-0.394	0.001	1	Other	Other
ERMP1	-0.395	0.121	1	Other	Other
TXNRD2	-0.397	0	0	Other	Other
FOXP1	-0.398	0	0.001	Other	Other
PLA2G6	-0.398	0	0.045	Other	Other
TRPC4AP	-0.399	0	0	Other	Other
IKBKG	-0.399	0	0.065	Other	Other
MAN2A1	-0.399	0.031	1	Other	Other
DDX17	-0.4	0	0	Other	Other
ARRDC1	-0.4	0	0.016	Other	Other
ZNF512B	-0.4	0	0.589	Other	Other
SCARF2	-0.4	0	1	Other	Other
NEXN	-0.4	0.048	1	Other	Other
PLCG1	-0.401	0	0	Other	Other
INTS3	-0.401	0	0	Other	Other
EME2	-0.401	0	0.003	Other	Other
FAM160B2	-0.401	0	0.006	Other	Other
BICD1	-0.401	0	0.349	Other	Other
DLG4	-0.401	0	1	Other	Other
RECQL5	-0.402	0	0	Other	Other
ENPP2	-0.402	0	0.057	Other	Other
YPEL1	-0.403	0	0	Other	Other
ANO4	-0.403	0	0	Other	Other
FER1L6	-0.403	0	0.044	Other	Other
SLC12A7	-0.404	0	0.899	Other	Other
TRPV1	-0.404	0.001	1	Other	Other
DBF4B	-0.404	0.008	1	Other	Other
RBM6	-0.405	0	0	Other	Other
RAB28	-0.405	0	0	Other	Other
TGFBI	-0.405	0	0	Other	Other
PRPF40B	-0.405	0	0	Other	Other
QPRT	-0.405	0	0	Other	Other
PLEKHG3	-0.405	0.001	1	Other	Other
NLGN2	-0.407	0	0	Other	Other
GIGYF1	-0.408	0	0	Other	Other
ULK1	-0.408	0	0	Other	Other
TUBGCP6	-0.408	0	0	Other	Other
HTR4	-0.408	0	0	Other	Other
BSDC1	-0.409	0	0	Other	Other
C2CD2	-0.409	0.003	1	Other	Other
MYEF2	-0.409	0.026	1	Other	Other
KDM2B	-0.41	0	0	Other	Other
FAM193B	-0.41	0	0	Other	Other
ZFP41	-0.411	0	0.33	Other	Other
KLHL22	-0.412	0	0.002	Other	Other
IDUA	-0.412	0	0.007	Other	Other
PPARD	-0.413	0	0	Other	Other
ITPR2	-0.413	0	0	Other	Other
GRK6	-0.413	0.01	1	Other	Other
C19orf25	-0.414	0	0.005	Other	Other
TUBG2	-0.414	0	1	Other	Other
MYL5	-0.415	0	0	Other	Other
MYO9B	-0.415	0	0	Other	Other
WIF1	-0.415	0.001	1	Other	Other
PCED1A	-0.416	0	0	Other	Other
ARFRP1	-0.416	0	0	Other	Other
NKX3-2	-0.416	0	0	Other	Other
HS6ST1	-0.416	0	0.001	Other	Other
DNM1	-0.416	0	0.018	Other	Other
D2HGDH	-0.417	0	0	Other	Other
RAPGEF3	-0.417	0	0	Other	Other
LRP1	-0.417	0	0	Other	Other
RTKN	-0.417	0	0.096	Other	Other
SLC26A6	-0.417	0	0.691	Other	Other
ADCY6	-0.418	0	0	Other	Other
MLLT6	-0.419	0	0	Other	Other
CALCOCO1	-0.419	0	0.003	Other	Other
HDAC9	-0.419	0.004	1	Other	Other
VPS45	-0.42	0	0	Other	Other
ZNF276	-0.42	0	0	Other	Other
ACAD9	-0.42	0	0	Other	Other
RIMS3	-0.42	0	0.001	Other	Other
SULF1	-0.42	0.005	1	Other	Other
SPTAN1	-0.421	0	0	Other	Other
CCDC57	-0.421	0	0	Other	Other
GNPTG	-0.421	0	0	Other	Other
HOXB3	-0.422	0.08	1	Other	Other
LRRC56	-0.423	0	0	Other	Other
SLC25A27	-0.423	0	0	Other	Other
PTP4A3	-0.423	0	0.004	Other	Other
ARHGAP23	-0.423	0	0.008	Other	Other
NOL3	-0.423	0	0.022	Other	Other
ECM1	-0.423	0	1	Other	Other
LUC7L	-0.424	0	0	Other	Other
KLC1	-0.424	0	0	Other	Other
CBLB	-0.424	0.001	1	Other	Other
ZKSCAN1	-0.424	0.003	1	Other	Other
DCAF8	-0.425	0	0	Other	Other
RELL1	-0.425	0	1	Other	Other
TNFRSF19	-0.425	0.197	1	Other	Other
P4HA2	-0.425	0.373	1	Other	Other
PIGQ	-0.426	0	0	Other	Other
PTPRG	-0.426	0.002	1	Other	Other
PARD3	-0.427	0	0.011	Other	Other
MEGF8	-0.427	0	0.025	Other	Other
FASTK	-0.428	0	0	Other	Other
TIA1	-0.429	0	0	Other	Other
PAQR6	-0.429	0	0	Other	Other
SPRY4	-0.429	0	0	Other	Other
TMEM173	-0.429	0	0.425	Other	Other
LRP8	-0.43	0	1	Other	Other
PCGF3	-0.432	0	0	Other	Other
ADCK5	-0.432	0	0	Other	Other
GIT2	-0.432	0	0.067	Other	Other
ING4	-0.433	0	0	Other	Other
L3MBTL1	-0.433	0	0.037	Other	Other
NEIL1	-0.433	0	0.221	Other	Other
SH2B1	-0.434	0	0	Other	Other
PCDH19	-0.434	0	0	Other	Other
SCX	-0.435	0	0	Other	Other
PDLIM7	-0.435	0	0.53	Other	Other
PLEKHH3	-0.436	0	0	Other	Other
ZMYND8	-0.437	0	0	Other	Other
SYTL2	-0.437	0	0.004	Other	Other
NUMA1	-0.438	0	0	Other	Other
LRRN4	-0.438	0	0	Other	Other
ANKRD10	-0.439	0	0	Other	Other
SRCIN1	-0.439	0	0	Other	Other
PLXNA3	-0.44	0	0	Other	Other
LMNA	-0.44	0	1	Other	Other
SLC23A2	-0.441	0	0	Other	Other
HGSNAT	-0.441	0	0	Other	Other
PITPNM2	-0.441	0	0.989	Other	Other
PABPC1L	-0.442	0	0	Other	Other
TTYH3	-0.443	0	0	Other	Other
LAMB2	-0.443	0	0.111	Other	Other
JAG1	-0.444	0.001	1	Other	Other
SPIRE2	-0.445	0	0	Other	Other
HSD17B14	-0.445	0.001	1	Other	Other
ABR	-0.446	0	0.656	Other	Other
GLIS1	-0.447	0	0	Other	Other
GTF2IRD1	-0.447	0	0	Other	Other
ADGRE5	-0.448	0	0	Other	Other
TELO2	-0.448	0	0	Other	Other
CD38	-0.448	0.024	1	Other	Other
GALNS	-0.449	0	0	Other	Other
NINL	-0.449	0	0	Other	Other
RTEL1	-0.449	0	0.001	Other	Other
CENPM	-0.449	0.037	1	Other	Other
ENOSF1	-0.45	0	0	Other	Other
SYK	-0.45	0	1	Other	Other
BID	-0.451	0	0.774	Other	Other
ABAT	-0.452	0	0.088	Other	Other
NOL4L	-0.452	0	0.282	Other	Other
ACSF3	-0.454	0	0	Other	Other
ATG16L2	-0.454	0	0.001	Other	Other
SLC12A4	-0.454	0	0.01	Other	Other
COL5A2	-0.454	0	1	Other	Other
ARGLU1	-0.455	0	0	Other	Other
MTG1	-0.455	0	0	Other	Other
LTBP4	-0.455	0	0	Other	Other
TK2	-0.455	0	0	Other	Other
PSAP	-0.456	0	0	Other	Other
SPATA20	-0.457	0	0	Other	Other
TAPBP	-0.457	0	0	Other	Other
TBCD	-0.458	0	0	Other	Other
CHRND	-0.458	0	0	Other	Other
KIAA0895L	-0.458	0	0	Other	Other
ARPC4	-0.459	0	0.001	Other	Other
ARHGAP33	-0.46	0	0.029	Other	Other
MPP1	-0.461	0.02	1	Other	Other
DOCK9	-0.462	0	0	Other	Other
SLC7A8	-0.462	0	0	Other	Other
KDM4B	-0.463	0	0	Other	Other
BAMBI	-0.463	0	1	Other	Other
SFI1	-0.464	0	0	Other	Other
ZNRF3	-0.465	0	0	Other	Other
IGF2BP2	-0.465	0	0	Other	Other
CCDC88B	-0.465	0	0.005	Other	Other
SEC31B	-0.466	0	0	Other	Other
SORBS1	-0.467	0	0	Other	Other
LDB1	-0.467	0	0	Other	Other
KIF16B	-0.467	0	0	Other	Other
INO80B	-0.467	0	0	Other	Other
EXT1	-0.467	0.002	1	Other	Other
METTL22	-0.468	0	0	Other	Other
PPP1R12C	-0.468	0	0	Other	Other
DNASE1	-0.469	0	0	Other	Other
ITGA9	-0.469	0	0	Other	Other
DENND1A	-0.47	0	0	Other	Other
PTCH1	-0.47	0	1	Other	Other
C16orf58	-0.471	0	0	Other	Other
KREMEN2	-0.471	0	0	Other	Other
PARM1	-0.472	0	0	Other	Other
ARHGAP29	-0.473	0	0	Other	Other
SAT1	-0.474	0	1	Other	Other
ARHGEF2	-0.475	0.001	1	Other	Other
PNISR	-0.476	0	0	Other	Other
ACOX2	-0.476	0	0	Other	Other
MTR	-0.476	0	0.001	Other	Other
RPTOR	-0.477	0	0	Other	Other
PRMT7	-0.477	0	0	Other	Other
TSNARE1	-0.478	0	0	Other	Other
NHLRC3	-0.478	0	0.001	Other	Other
PATJ	-0.479	0	0	Other	Other
EHMT1	-0.48	0	0	Other	Other
CEP131	-0.481	0	0	Other	Other
SCART1	-0.481	0	0	Other	Other
TRIOBP	-0.481	0	0	Other	Other
IL11RA	-0.481	0	0	Other	Other
TIMP2	-0.481	0	0.002	Other	Other
ATN1	-0.482	0	0	Other	Other
KLF12	-0.482	0	0	Other	Other
UXS1	-0.482	0	0	Other	Other
ARSA	-0.482	0	0.013	Other	Other
PLPP3	-0.482	0.004	1	Other	Other
ST5	-0.483	0	0	Other	Other
PDXK	-0.483	0.008	1	Other	Other
SNAP25	-0.484	0	0	Other	Other
SH3GLB2	-0.485	0	0	Other	Other
CD46	-0.485	0	0	Other	Other
COL7A1	-0.487	0	0	Other	Other
EMID1	-0.488	0	0	Other	Other
SEPTIN5	-0.488	0	0	Other	Other
FCGRT	-0.489	0	0	Other	Other
EXOC1	-0.489	0	0	Other	Other
TSC2	-0.49	0	0	Other	Other
CCNL2	-0.491	0	0	Other	Other
RGL1	-0.491	0	0	Other	Other
PHLDB1	-0.492	0	0	Other	Other
DLG1	-0.493	0	0	Other	Other
PWWP3A	-0.493	0	0	Other	Other
FAM118A	-0.494	0	0	Other	Other
UGCG	-0.494	0	0	Other	Other
AP1G2	-0.496	0	0	Other	Other
EHBP1L1	-0.496	0	0	Other	Other
UVSSA	-0.497	0	0	Other	Other
SH3PXD2A	-0.497	0	0	Other	Other
DMPK	-0.498	0	0	Other	Other
LY6G6D	-0.498	0	0.005	Other	Other
ADAMTSL1	-0.5	0	0	Other	Other
HDAC6	-0.502	0	0	Other	Other
MTCL1	-0.502	0	0	Other	Other
CST3	-0.503	0.021	1	Other	Other
LGALS3BP	-0.504	0	0	Other	Other
VWA2	-0.505	0	0	Other	Other
MGAT5	-0.506	0	0	Other	Other
GRIPAP1	-0.507	0	0	Other	Other
SOX5	-0.507	0	0	Other	Other
SORBS2	-0.51	0	0	Other	Other
ACP6	-0.514	0	0	Other	Other
MLEC	-0.516	0	0	Other	Other
TCEA3	-0.516	0	0.108	Other	Other
CYTH2	-0.517	0	0	Other	Other
HSPG2	-0.517	0	0	Other	Other
PRKG1	-0.517	0	0.164	Other	Other
GABBR1	-0.519	0	0	Other	Other
LY6G6E	-0.52	0	0	Other	Other
CEP112	-0.52	0	0	Other	Other
ME3	-0.52	0	0	Other	Other
GLI4	-0.52	0	0	Other	Other
GNAT3	-0.52	0	0	Other	Other
GGA1	-0.522	0	0	Other	Other
SULT1C4	-0.522	0	0	Other	Other
ADGRV1	-0.522	0	0	Other	Other
CYLD	-0.523	0	0	Other	Other
TMEM44	-0.524	0	0	Other	Other
ATP8A1	-0.524	0	0	Other	Other
SLC38A10	-0.527	0	0	Other	Other
GPSM1	-0.527	0	0	Other	Other
HOXB6	-0.528	0	0.496	Other	Other
NPEPL1	-0.53	0	0	Other	Other
SPPL2B	-0.53	0	0	Other	Other
PLXNB1	-0.53	0	0	Other	Other
MFGE8	-0.53	0	0	Other	Other
KIF26B	-0.531	0	0	Other	Other
NOD1	-0.533	0	0	Other	Other
CMIP	-0.533	0	0	Other	Other
TRAPPC9	-0.534	0	0	Other	Other
CELSR1	-0.534	0	0	Other	Other
GDF11	-0.534	0	0.004	Other	Other
ACPP	-0.536	0	0	Other	Other
CD36	-0.537	0	0	Other	Other
RENBP	-0.537	0	0	Other	Other
MEAK7	-0.537	0	0	Other	Other
EXOC7	-0.538	0	0	Other	Other
XYLT2	-0.539	0	0	Other	Other
LHFPL6	-0.541	0	0	Other	Other
SELENBP1	-0.543	0	0	Other	Other
KLRK1	-0.544	0	0	Other	Other
ZFYVE21	-0.544	0	0	Other	Other
TH	-0.545	0	0	Other	Other
PAM	-0.545	0	0.058	Other	Other
ARFGAP1	-0.546	0	0	Other	Other
RUNX1	-0.546	0.002	1	Other	Other
PPFIA4	-0.547	0	0.016	Other	Other
LENG8	-0.548	0	0	Other	Other
TGM6	-0.548	0	0	Other	Other
ENTPD1	-0.548	0	0	Other	Other
ARHGAP1	-0.548	0.003	1	Other	Other
ACSF2	-0.552	0	0	Other	Other
GRAMD1B	-0.552	0	0	Other	Other
MTSS1	-0.555	0	0	Other	Other
C3orf52	-0.555	0	0	Other	Other
DBNL	-0.557	0	0	Other	Other
ACADVL	-0.557	0	0	Other	Other
IFI6	-0.558	0.139	1	Other	Other
MCC	-0.56	0	0.001	Other	Other
PKD1	-0.562	0	0	Other	Other
CRB2	-0.564	0	0	Other	Other
SMAD3	-0.564	0	0	Other	Other
CPNE2	-0.564	0	0	Other	Other
EXD3	-0.565	0	0	Other	Other
BSG	-0.565	0	0	Other	Other
CADM1	-0.568	0	0	Other	Other
SPG7	-0.569	0	0	Other	Other
MSI2	-0.569	0	0	Other	Other
TBC1D4	-0.571	0	0	Other	Other
PILRB	-0.571	0	0	Other	Other
DNM2	-0.571	0	0	Other	Other
DNMT3A	-0.572	0	0	Other	Other
ARHGEF40	-0.573	0	0	Other	Other
PGGHG	-0.574	0	0	Other	Other
DDX60L	-0.574	0	0	Other	Other
ADAMTSL4	-0.575	0	0	Other	Other
BIN1	-0.576	0	0	Other	Other
STARD3	-0.578	0	0	Other	Other
IGF2R	-0.579	0	0	Other	Other
PNPLA7	-0.587	0	0	Other	Other
NFATC4	-0.588	0	0	Other	Other
GSE1	-0.59	0	0	Other	Other
LTB4R	-0.591	0	0	Other	Other
FRMPD1	-0.594	0	0	Other	Other
TPST2	-0.594	0	0	Other	Other
WNT10A	-0.595	0	0	Other	Other
NRBP2	-0.599	0	0	Other	Other
AXIN2	-0.6	0	0	Other	Other
MAST2	-0.602	0	0	Other	Other
UTRN	-0.606	0	0	Other	Other
KIZ	-0.607	0	0	Other	Other
PLCB1	-0.607	0	0	Other	Other
ARHGAP4	-0.609	0	0	Other	Other
CHRNA3	-0.609	0	0	Other	Other
ABCD1	-0.616	0	0	Other	Other
MAPK8IP3	-0.618	0	0	Other	Other
GGT7	-0.62	0	0	Other	Other
RABEP2	-0.621	0	0	Other	Other
CROCC	-0.626	0	0	Other	Other
AGRN	-0.63	0	0	Other	Other
ETV5	-0.633	0	0	Other	Other
ITM2C	-0.633	0	0	Other	Other
RNF43	-0.64	0	0	Other	Other
EGFLAM	-0.641	0	0	Other	Other
SEMA4C	-0.644	0	0	Other	Other
SLC16A2	-0.646	0	0	Other	Other
NECTIN1	-0.651	0	0	Other	Other
NAV2	-0.652	0	0	Other	Other
CLU	-0.657	0	0.007	Other	Other
TCF25	-0.66	0	0	Other	Other
SLC7A6	-0.664	0	0	Other	Other
TEAD2	-0.665	0	0	Other	Other
SHB	-0.667	0	0.004	Other	Other
FMN1	-0.674	0	0	Other	Other
TMEM63A	-0.68	0	0	Other	Other
CYBC1	-0.684	0	0	Other	Other
CASZ1	-0.686	0	0	Other	Other
SNTB1	-0.692	0	0	Other	Other
DGKD	-0.694	0	0	Other	Other
FNDC3B	-0.7	0	0	Other	Other
LTBP3	-0.705	0	0	Other	Other
LRRC45	-0.705	0	0	Other	Other
ADGRG1	-0.705	0	0	Other	Other
HSPA12A	-0.713	0	0	Other	Other
CES1	-0.713	0	0.47	Other	Other
ADCY7	-0.718	0	0	Other	Other
ADAMTSL2	-0.718	0	0	Other	Other
PHACTR1	-0.721	0	0	Other	Other
BBS2	-0.722	0	0	Other	Other
LAMA5	-0.723	0	0	Other	Other
AFF3	-0.731	0	0	Other	Other
PHLDB2	-0.732	0	0	Other	Other
OBSCN	-0.733	0	0	Other	Other
MUC20	-0.743	0	0	Other	Other
PKP4	-0.748	0	0	Other	Other
TTLL3	-0.749	0	0	Other	Other
KLRC4	-0.753	0	0	Other	Other
HOXB8	-0.753	0	0	Other	Other
RANBP10	-0.755	0	0	Other	Other
MMP11	-0.759	0.015	1	Other	Other
DHRS3	-0.788	0	0	Other	Other
ASPSCR1	-0.791	0	0	Other	Other
COL13A1	-0.791	0	0	Other	Other
THSD4	-0.796	0	0	Other	Other
FGFR1	-0.812	0	0	Other	Other
THBS3	-0.818	0	0	Other	Other
AFAP1L2	-0.821	0	0	Other	Other
RHPN1	-0.831	0	0	Other	Other
NIN	-0.832	0	0	Other	Other
HPS4	-0.84	0	0	Other	Other
ARHGAP8	-0.842	0	0	Other	Other
SERGEF	-0.842	0	0	Other	Other
SHOC1	-0.845	0	0	Other	Other
SLC22A23	-0.847	0	0	Other	Other
RUNX2	-0.85	0	0	Other	Other
PLCB4	-0.855	0	0	Other	Other
FBLN1	-0.858	0	0	Other	Other
MROH1	-0.865	0	0	Other	Other
MPPED2	-0.879	0	0	Other	Other
NKD2	-0.904	0	0	Other	Other
GAD1	-0.911	0	0	Other	Other
STRA6	-0.922	0	0	Other	Other
OAF	-0.926	0	0	Other	Other
ECEL1	-0.932	0	0	Other	Other
KREMEN1	-0.948	0	0	Other	Other
ABCA4	-0.948	0	0	Other	Other
HOXB9	-0.96	0	0.161	Other	Other
SLC1A5	-0.981	0	0	Other	Other
BGN	-1.017	0	0	Other	Other
APCDD1	-1.072	0	0	Other	Other
HOXC4	-1.101	0	0	Other	Other
CTSB	-1.102	0	0	Other	Other
IGFBP5	-1.118	0	0	Other	Other
PRSS56	-1.144	0	0	Other	Other
ACSS2	-1.159	0	0	Other	Other
LRP4	-1.2	0	0	Other	Other
EDAR	-1.215	0	0	Other	Other
DKK4	-1.236	0	0.011	Other	Other
MYH7B	-1.276	0	0	Other	Other
DPEP1	-1.336	0	0	Other	Other
IGFBP7	-1.336	0	0	Other	Other
PPFIBP2	-1.349	0	0	Other	Other
CNTNAP4	-1.414	0	0	Other	Other
MMP2	-1.462	0	0	Other	Other
CHST11	-1.54	0	0	Other	Other
NOTUM	-1.559	0	0	Other	Other
MUC6	-1.623	0.718	1	Other	Other
COL1A1	-1.669	0.019	1	Other	Other
POMC	-1.67	0	0	Other	Other
NKD1	-1.792	0	0	Other	Other
ZAP70	-1.835	0	0	Other	Other

## Sheet: CRISPRi PVT1 RNA-seq
Table S5. COLO320DM CRISPRi PVT1 RNA-seq
Gene Name	Log2FoldChange (sgPVT1/sgNTC)	pvalue	pvalue_adjusted	in_MYCtargetsV1	in_MYCtargetsV2
LINC01709	-8.16886	4.70164e-09	2.06765e-06	Other	Other
LINC02912	-5.41113	0	0	Other	Other
LINC00976	-5.36672	0	0	Other	Other
CCDC26	-5.36672	0	0	Other	Other
LINC00977	-5.36672	0	0	Other	Other
CHEK2P7	-5.30192	2.90483e-83	4.96791e-80	Other	Other
PVT1	-4.88044	0	0	Other	Other
MIR1205	-4.45938	9.10915e-19	8.763e-16	Other	Other
LOC124907782	-3.36018	2.33897e-307	5.14305e-304	Other	Other
DUSP22	-3.36018	2.33897e-307	5.14305e-304	Other	Other
DNAJC28	-2.68969	0.00747552	0.229667	Other	Other
PRRG3	-2.67879	0.0501968	0.568329	Other	Other
LOC647132	-2.63589	0.0647411	0.613799	Other	Other
SLC2A5	-2.55299	0.00226594	0.112146	Other	Other
GREM1	-2.36121	0.00568654	0.196324	Other	Other
GPR85	-2.34517	0.0754472	0.644733	Other	Other
PDGFA	-2.25271	0.170598	0.812425	Other	Other
TMPRSS15	-2.13998	2.26266e-06	0.000561725	Other	Other
AP1M2	-2.08524	0.0358819	0.49356	Other	Other
COL6A3	-2.03718	0.066258	0.614513	Other	Other
SMARCE1P1	-1.8563	0.0474888	0.558251	Other	Other
SP140L	-1.84251	0.0349736	0.488682	Other	Other
STRA6	-1.83123	0.00870591	0.251938	Other	Other
LOC101930276	-1.76185	0.0446137	0.541557	Other	Other
OLFM3	-1.74099	0.000316061	0.0281203	Other	Other
MYC	-1.73193	1.91835e-160	3.69091e-157	HALLMARK_MYC_TARGETS_V1	HALLMARK_MYC_TARGETS_V2
PLCG2	-1.722	0.0366298	0.499326	Other	Other
BOK	-1.69762	0.0612054	0.606191	Other	Other
SNORA40B	-1.69585	0.127341	0.751798	Other	Other
RPL17P50	-1.68284	0.0668634	0.615527	Other	Other
SP100	-1.67429	0.0382307	0.506917	Other	Other
SLC35D2	-1.64928	0.146227	0.774581	Other	Other
LINC01364	-1.61703	0.118915	0.736514	Other	Other
SFTPB	-1.61245	0.169252	0.811885	Other	Other
ELL3	-1.59906	0.0840658	0.666935	Other	Other
LINC02015	-1.59244	0.109432	0.723372	Other	Other
WFIKKN2	-1.59106	0.0658468	0.614513	Other	Other
XKR9	-1.58499	0.129552	0.753422	Other	Other
PCDHA4	-1.57582	0.0226761	0.414035	Other	Other
LINC00528	-1.5342	0.134884	0.762029	Other	Other
FITM1	-1.53049	0.135409	0.762257	Other	Other
FAR2P4	-1.52858	0.0434352	0.535292	Other	Other
LHX9	-1.51853	0.145517	0.773677	Other	Other
FGF8	-1.51463	0.116245	0.733223	Other	Other
HCRTR2	-1.50102	0.0230336	0.416118	Other	Other
GAS2L2	-1.47761	0.572253	0.97368	Other	Other
TCIRG1	-1.45496	0.103796	0.709656	Other	Other
C16orf89	-1.44798	0.124089	0.74778	Other	Other
JARID2-AS1	-1.41907	0.180852	0.818968	Other	Other
RN7SKP55	-1.41378	0.0801514	0.65737	Other	Other
POLRMTP1	-1.40451	0.0636932	0.610525	Other	Other
RN7SKP16	-1.40301	0.331773	0.920173	Other	Other
LOC105370047	-1.38968	0.0895452	0.678115	Other	Other
HSPA5-DT	-1.38696	0.130634	0.755339	Other	Other
FAM78B	-1.37239	0.135526	0.762257	Other	Other
RNU6-60P	-1.37009	0.135255	0.762257	Other	Other
LINC01018	-1.36784	0.14017	0.767246	Other	Other
RNA5SP304	-1.36159	0.118184	0.735196	Other	Other
SGO1-AS1	-1.35849	0.174714	0.814806	Other	Other
LOC101927829	-1.35849	0.174714	0.814806	Other	Other
LINC01391	-1.34628	0.234694	0.87394	Other	Other
ATP8A2P2	-1.34478	0.0834579	0.666829	Other	Other
SNORD89	-1.34428	0.028079	0.451863	Other	Other
GDI2P2	-1.34228	0.13713	0.764423	Other	Other
LOC100422622	-1.34084	0.321666	0.915512	Other	Other
ATOH7	-1.33329	0.0789867	0.653807	Other	Other
ISM2	-1.33117	0.1143	0.732238	Other	Other
GNB1-DT	-1.32551	0.140658	0.768715	Other	Other
USH1C	-1.32414	0.236568	0.87394	Other	Other
BSN-DT	-1.32184	0.172845	0.812425	Other	Other
AMIGO2	-1.31794	0.0291909	0.459382	Other	Other
RPL31P19	-1.30858	0.182103	0.820028	Other	Other
DNAJA4	-1.2859	0.0195645	0.385085	Other	Other
BTF3P6	-1.28149	0.176868	0.815661	Other	Other
CFAP96	-1.27211	0.114937	0.733159	Other	Other
RN7SL502P	-1.27052	0.138121	0.764443	Other	Other
IGSF22	-1.26868	0.138774	0.766146	Other	Other
KCNB1	-1.26473	0.141401	0.768912	Other	Other
CTAGE7P	-1.26391	0.0275655	0.448034	Other	Other
IL1RAP	-1.26371	0.129203	0.753422	Other	Other
HPGD	-1.26295	0.184327	0.823796	Other	Other
CHRM4	-1.25955	0.183374	0.821912	Other	Other
ZFP3	-1.25058	0.276194	0.890518	Other	Other
RNU6ATAC	-1.23825	0.174904	0.814806	Other	Other
CPEB2-DT	-1.2325	0.105883	0.714498	Other	Other
TNFRSF12A	-1.22994	0.00287214	0.133964	Other	Other
H3C14	-1.22789	0.179064	0.818015	Other	Other
LOC124902629	-1.22298	0.199061	0.837958	Other	Other
LOC105375798	-1.221	0.129421	0.753422	Other	Other
DNAJB7	-1.22045	0.0372071	0.500963	Other	Other
SNRPGP14	-1.22013	0.263537	0.885624	Other	Other
LINC00921	-1.21744	0.0463319	0.551967	Other	Other
RN7SKP97	-1.21549	0.127726	0.751798	Other	Other
MTND2P2	-1.2059	0.114384	0.732257	Other	Other
ACAA2P1	-1.19269	0.0748699	0.642525	Other	Other
NOD2	-1.18799	0.175079	0.815236	Other	Other
LOC100422493	-1.1845	0.190869	0.829489	Other	Other
KCNV2	-1.17943	0.0609666	0.605809	Other	Other
ITGA10	-1.16897	0.0285031	0.454621	Other	Other
PIK3CD-AS2	-1.16188	0.0841314	0.666935	Other	Other
LOC101928505	-1.16087	0.131887	0.75803	Other	Other
CTCFL	-1.16083	0.222746	0.863364	Other	Other
GARIN5A	-1.15783	0.181966	0.819912	Other	Other
LOC105369344	-1.14941	0.176889	0.815661	Other	Other
RPL5P34	-1.14909	0.0536387	0.582617	Other	Other
C5orf63	-1.14894	0.225121	0.864195	Other	Other
ITFG2-AS1	-1.14838	0.198164	0.837299	Other	Other
C6orf52	-1.14374	0.0465595	0.552181	Other	Other
ADAMTSL5	-1.14253	0.208625	0.847047	Other	Other
GPR21	-1.13954	0.201566	0.839484	Other	Other
UVRAG-DT	-1.13624	0.161405	0.801402	Other	Other
DLX2-DT	-1.13589	0.138508	0.765772	Other	Other
SHANK3	-1.13381	0.122527	0.746255	Other	Other
MTCO1P28	-1.13251	0.164981	0.806955	Other	Other
LOC100507336	-1.13152	0.13555	0.762257	Other	Other
MADCAM1	-1.12752	0.171022	0.812425	Other	Other
CYP26B1	-1.12673	7.56792e-05	0.0101292	Other	Other
RPS3AP20	-1.12177	0.182882	0.821318	Other	Other
HOXB7	-1.11687	0.296548	0.902641	Other	Other
ATOH1	-1.10627	0.0174646	0.366272	Other	Other
CREB5	-1.10361	0.0666943	0.614789	Other	Other
C10orf126	-1.09414	0.133599	0.761394	Other	Other
TMSB4XP4	-1.09199	0.239209	0.87394	Other	Other
DERL3	-1.08661	0.057332	0.592975	Other	Other
INHBC	-1.08365	0.0589376	0.598439	Other	Other
ALOXE3	-1.07181	0.0888821	0.677182	Other	Other
LOC124901351	-1.06692	0.297007	0.902641	Other	Other
MAMSTR	-1.0622	0.0423725	0.529887	Other	Other
RPS3P3	-1.05584	0.139859	0.766633	Other	Other
PRKCB	-1.05487	0.254692	0.879188	Other	Other
CFAP298-TCP10L	-1.05122	0.0494109	0.566293	Other	Other
LINC02363	-1.05025	0.293454	0.901824	Other	Other
LOC100420532	-1.05013	0.48312	0.96117	Other	Other
NPIPB3	-1.0443	0.0538085	0.582617	Other	Other
MRM2	-1.04006	0.269531	0.88901	Other	Other
CHRNB2	-1.0382	0.0834081	0.666829	Other	Other
EGR1	-1.03807	0.000128385	0.0147483	Other	Other
AFAP1L1	-1.03559	0.102944	0.708855	Other	Other
PTPRR	-1.03508	0.116696	0.733436	Other	Other
RPS10P1	-1.03482	0.0933422	0.687756	Other	Other
SOWAHB	-1.02785	0.185403	0.824665	Other	Other
LNCSRLR	-1.02481	0.142323	0.768912	Other	Other
ACTA2	-1.02405	0.248024	0.876545	Other	Other
FAM110A	-1.01811	0.0521804	0.578229	Other	Other
RPS23P8	-1.01677	0.0293942	0.460627	Other	Other
GFPT2	-1.01512	0.177313	0.816593	Other	Other
SMAD1-AS2	-1.01494	0.161603	0.802127	Other	Other
FERMT3	-1.01027	0.147727	0.776286	Other	Other
NAXD-AS1	-1.00371	0.221436	0.862271	Other	Other
C12orf60	-1.00328	0.00758276	0.230995	Other	Other
LINC02925	-1.00296	0.292621	0.901824	Other	Other
SMCO2	-1.00283	0.150226	0.781697	Other	Other
TYRP1	-0.998536	0.145	0.772798	Other	Other
MIR210HG	-0.997673	0.0670591	0.616441	Other	Other
RN7SL600P	-0.995613	0.210531	0.848428	Other	Other
DNAJA2-DT	-0.992144	0.113297	0.731221	Other	Other
EIF3EP3	-0.989102	0.24152	0.875732	Other	Other
RN7SKP80	-0.98138	0.0391535	0.512895	Other	Other
CLCA2	-0.980439	0.13725	0.764423	Other	Other
SH3RF3	-0.975624	0.395487	0.946727	Other	Other
CD81-AS1	-0.975318	0.20266	0.839781	Other	Other
USP6	-0.975238	0.130603	0.755339	Other	Other
LOC101927560	-0.970953	0.447522	0.953396	Other	Other
LINC01725	-0.970953	0.447522	0.953396	Other	Other
GJB1	-0.970706	0.09253	0.685505	Other	Other
HPD	-0.969601	0.28309	0.894867	Other	Other
HLA-DMB	-0.969271	0.137569	0.764443	Other	Other
FBXO24	-0.967474	0.336883	0.924365	Other	Other
ESRRG	-0.966096	0.116374	0.733223	Other	Other
PROM1	-0.965112	0.000258979	0.0244552	Other	Other
EPHA3	-0.954947	0.0078966	0.237392	Other	Other
HADHAP1	-0.945703	0.237176	0.87394	Other	Other
CPLX1	-0.945269	0.394703	0.946727	Other	Other
CLTRN	-0.944575	0.295595	0.902362	Other	Other
EEF1A1P14	-0.943833	0.299195	0.902641	Other	Other
LOC124903233	-0.943663	0.354686	0.928628	Other	Other
LINC02788	-0.941523	0.301256	0.902641	Other	Other
LMOD2	-0.939777	0.230121	0.869421	Other	Other
TTC3-AS1	-0.9396	0.240687	0.874822	Other	Other
GIRGL	-0.939262	0.228181	0.865916	Other	Other
FILIP1	-0.938345	0.0855778	0.668976	Other	Other
PDXP-DT	-0.937833	0.224301	0.863984	Other	Other
LOC339666	-0.9376	0.149943	0.781697	Other	Other
CMKLR1	-0.935969	0.315289	0.910568	Other	Other
LINC02200	-0.934526	0.246662	0.876545	Other	Other
OSBPL6	-0.934035	0.00106666	0.0659357	Other	Other
CD72	-0.932609	0.407843	0.947743	Other	Other
TJP3	-0.932128	0.108477	0.72148	Other	Other
MMRN1	-0.928815	0.26058	0.885467	Other	Other
RN7SL775P	-0.928483	0.404756	0.947743	Other	Other
LEKR1	-0.926058	0.0316242	0.470946	Other	Other
PLAC8L1	-0.925691	0.0545043	0.583807	Other	Other
LINC02739	-0.923426	0.295	0.901846	Other	Other
RPL3P6	-0.923399	0.367658	0.933395	Other	Other
SLC23A3	-0.922917	0.302063	0.902641	Other	Other
RPS27AP5	-0.915745	0.270326	0.88901	Other	Other
NHLRC4	-0.915402	0.225759	0.864499	Other	Other
H4C15	-0.914629	0.277022	0.890543	Other	Other
FBXO15	-0.913845	0.257462	0.882792	Other	Other
LOC112268475	-0.913608	0.363773	0.93199	Other	Other
RPL7P23	-0.911412	0.219673	0.859483	Other	Other
CLSTN2-AS1	-0.908652	0.17021	0.812425	Other	Other
LOC730668	-0.908114	0.269849	0.88901	Other	Other
GAS2	-0.907471	0.116149	0.733223	Other	Other
F10	-0.905794	0.385269	0.940085	Other	Other
FHL1P1	-0.902784	0.144347	0.771811	Other	Other
ADAMTS7P3	-0.901653	0.276862	0.890543	Other	Other
SUMO4	-0.900965	0.215901	0.854249	Other	Other
MIR3684	-0.900808	0.288824	0.899217	Other	Other
PTAFR	-0.898262	0.23487	0.87394	Other	Other
PFKFB4	-0.893849	1.8408e-05	0.00317587	Other	Other
CHRM5	-0.893554	0.0945367	0.691109	Other	Other
BEX2	-0.893247	0.000174208	0.0182409	Other	Other
NAMPTP1	-0.892738	0.0568941	0.5909	Other	Other
RNU6-8	-0.892528	0.134823	0.762029	Other	Other
KRT20	-0.888337	0.129513	0.753422	Other	Other
VN1R108P	-0.887977	0.37544	0.937504	Other	Other
TMPRSS11D	-0.886182	0.215184	0.854075	Other	Other
COL18A1	-0.885539	0.274198	0.890518	Other	Other
RPL5P30	-0.885275	0.17538	0.815236	Other	Other
GCSAM	-0.883095	0.216869	0.855689	Other	Other
CASC8	-0.883007	1.3809e-05	0.00250056	Other	Other
LGR5	-0.878554	0.00146133	0.0842425	Other	Other
TSLP	-0.877656	0.247344	0.876545	Other	Other
FGF7	-0.876386	0.324625	0.915962	Other	Other
ZDHHC11B	-0.874337	0.234748	0.87394	Other	Other
PHF11	-0.872896	0.334593	0.921797	Other	Other
LOC101929552	-0.870606	0.404975	0.947743	Other	Other
RPS13P2	-0.868889	0.0317152	0.470946	Other	Other
MYO1A	-0.858956	0.279233	0.891854	Other	Other
GPAT3	-0.85862	0.00242651	0.118192	Other	Other
SPATA3-AS1	-0.857595	0.0497594	0.567973	Other	Other
PSD	-0.857501	0.20775	0.846145	Other	Other
ALDH1L1	-0.856898	0.275882	0.890518	Other	Other
DYNLL2-DT	-0.855902	0.389947	0.944124	Other	Other
RPS27AP16	-0.852804	0.253927	0.878943	Other	Other
RPL34P18	-0.852516	0.259148	0.884615	Other	Other
RPL7AP63	-0.850416	0.393121	0.946639	Other	Other
TPK1	-0.849781	0.149907	0.781697	Other	Other
RNF151	-0.84667	0.43649	0.952108	Other	Other
LOC728485	-0.845188	0.224304	0.863984	Other	Other
LOC102724474	-0.842811	0.125322	0.748346	Other	Other
PAPPA2	-0.840765	0.351433	0.92719	Other	Other
LINC01340	-0.83921	0.299281	0.902641	Other	Other
LIPI	-0.838463	0.396006	0.946727	Other	Other
GPR179	-0.838067	0.333021	0.920943	Other	Other
TBX19	-0.83719	0.231171	0.870543	Other	Other
PRSS36	-0.833036	0.130056	0.753952	Other	Other
VILL	-0.83217	0.227032	0.865194	Other	Other
CYP1A1	-0.830322	0.351525	0.92719	Other	Other
RPL7P57	-0.828022	0.280521	0.892657	Other	Other
RPS4XP14	-0.826559	0.340756	0.925108	Other	Other
RPL21P83	-0.825973	0.272323	0.889269	Other	Other
TRO	-0.825914	0.324649	0.915962	Other	Other
SSUH2	-0.825839	0.230959	0.870543	Other	Other
COL4A4	-0.825706	0.116329	0.733223	Other	Other
MLKL	-0.825273	0.145856	0.774408	Other	Other
LINC03040	-0.824797	0.0424177	0.529887	Other	Other
LOC124900275	-0.819867	0.152204	0.785357	Other	Other
ADGRG6	-0.819579	9.77686e-07	0.00029507	Other	Other
GALNT4	-0.819538	0.120918	0.740324	Other	Other
NCKAP5-AS1	-0.819353	0.289476	0.89925	Other	Other
DIRAS3	-0.814468	0.286106	0.896963	Other	Other
SUSD4	-0.813892	0.0893781	0.678115	Other	Other
SCARNA23	-0.813429	0.0927175	0.685505	Other	Other
SLC18A2	-0.811746	0.273516	0.890243	Other	Other
ZNF571-AS1	-0.811284	0.1985	0.83753	Other	Other
CERS6-AS1	-0.810131	0.309521	0.906384	Other	Other
C2orf72	-0.809658	0.262356	0.885534	Other	Other
IGFBP7	-0.808973	0.24465	0.875849	Other	Other
DRC12	-0.808465	0.114098	0.732238	Other	Other
TRGV2	-0.807669	0.302827	0.902641	Other	Other
ZBTB32	-0.806951	0.216006	0.854249	Other	Other
LLPH-DT	-0.806622	0.289744	0.89925	Other	Other
CSNK1G2-AS1	-0.805526	0.310379	0.907134	Other	Other
RPS18P12	-0.803048	0.525385	0.965739	Other	Other
RERG	-0.802384	0.000140977	0.0158388	Other	Other
MLXIPL	-0.800784	0.111091	0.726241	Other	Other
BHLHE40	-0.800515	0.0125745	0.312014	Other	Other
RPS4XP16	-0.800181	0.0336658	0.485324	Other	Other
HES1	-0.7963	0.0877987	0.675173	Other	Other
MT3	-0.795278	0.24996	0.876545	Other	Other
LINC00654	-0.791548	0.449705	0.954444	Other	Other
ILF2P1	-0.788831	0.274735	0.890518	Other	Other
TTC23L-AS1	-0.786914	0.400433	0.947088	Other	Other
MIR616	-0.784291	0.056404	0.590375	Other	Other
LOC101929305	-0.779994	0.404572	0.947743	Other	Other
DDIT4	-0.777449	9.5443e-06	0.00180519	Other	Other
TGM2	-0.773255	0.392613	0.946336	Other	Other
TEDC2-AS1	-0.77295	0.0386614	0.510357	Other	Other
NAPRT	-0.770005	0.15124	0.782745	Other	Other
ABCG8	-0.769767	0.229557	0.867931	Other	Other
HMGB3P22	-0.768045	0.46773	0.957927	Other	Other
OTULIN-DT	-0.765307	0.493647	0.962125	Other	Other
LFNG	-0.764932	0.153687	0.787154	Other	Other
KYAT1-SPOUT1	-0.764124	0.440398	0.952219	Other	Other
JMJD7	-0.762994	0.209852	0.848428	Other	Other
DDX4	-0.762959	0.0126226	0.312014	Other	Other
LOC105379224	-0.761746	0.401123	0.947088	Other	Other
NT5C1B	-0.759517	0.419247	0.950516	Other	Other
RPL21P3	-0.758003	0.442114	0.952664	Other	Other
ACOXL-AS1	-0.757194	0.408691	0.947743	Other	Other
RNF182	-0.756122	0.299735	0.902641	Other	Other
AIDAP2	-0.752223	0.342116	0.925108	Other	Other
RPL13AP25	-0.751792	0.430466	0.952108	Other	Other
MAGEA11	-0.7505	0.322296	0.915663	Other	Other
SNX30-DT	-0.750307	0.36286	0.931303	Other	Other
TMEM145	-0.74914	0.231871	0.870728	Other	Other
RPL18AP3	-0.749103	0.170667	0.812425	Other	Other
RNU5A-8P	-0.74819	0.0493676	0.566293	Other	Other
BCAP29	-0.748081	0.188646	0.828542	Other	Other
GLI1	-0.747025	0.0888886	0.677182	Other	Other
PPFIA4	-0.746017	0.00159853	0.0885055	Other	Other
RPL6P6	-0.744105	0.466041	0.957927	Other	Other
C4orf54	-0.743876	0.39722	0.946727	Other	Other
TMEM255B	-0.743836	0.00704475	0.223573	Other	Other
LRRTM2	-0.743762	0.115598	0.733223	Other	Other
PRKAG1	-0.7407	0.111588	0.726241	Other	Other
NKX2-8	-0.737583	0.116239	0.733223	Other	Other
OR7E7P	-0.736446	0.411743	0.948468	Other	Other
RNU6-202P	-0.735597	0.411269	0.948468	Other	Other
LINC00907	-0.730998	0.425391	0.952108	Other	Other
KLC3	-0.729687	0.239844	0.874156	Other	Other
SNORA11F	-0.726527	0.122534	0.746255	Other	Other
RRAS	-0.726288	0.0895125	0.678115	Other	Other
SNORA24B	-0.725236	0.501872	0.962125	Other	Other
RPL32P18	-0.725163	0.293271	0.901824	Other	Other
SLC40A1	-0.724978	0.11636	0.733223	Other	Other
KRT18P61	-0.723652	0.383481	0.940085	Other	Other
TMEM154	-0.723525	0.292261	0.901824	Other	Other
FAM20A	-0.723495	0.298654	0.902641	Other	Other
TIGIT	-0.7234	0.784935	0.990816	Other	Other
ICAM5	-0.721466	0.00293829	0.135814	Other	Other
RPL21P60	-0.720218	0.425647	0.952108	Other	Other
XKR8	-0.719846	0.489065	0.962125	Other	Other
HEATR4	-0.719351	0.091698	0.683329	Other	Other
VDAC1P13	-0.717259	0.402225	0.947097	Other	Other
ALK	-0.71702	0.430846	0.952108	Other	Other
CD8A	-0.715576	0.236831	0.87394	Other	Other
TRPM3	-0.715059	0.379261	0.938169	Other	Other
LURAP1L-AS1	-0.714529	0.0236314	0.421478	Other	Other
STC2	-0.710048	4.16994e-06	0.000943878	Other	Other
TNFSF13	-0.70931	0.114855	0.733068	Other	Other
LOC101929174	-0.708409	0.19499	0.833635	Other	Other
RPS2P55	-0.707361	0.318228	0.912516	Other	Other
ATP6V1B1-AS1	-0.707083	0.409933	0.947946	Other	Other
LOC100422627	-0.70655	0.146597	0.774644	Other	Other
RPL34P16	-0.706519	0.515451	0.964425	Other	Other
CLDN5	-0.705528	0.472715	0.958157	Other	Other
PPIAP52	-0.703944	0.456481	0.956227	Other	Other
FMO3	-0.702914	0.42454	0.952108	Other	Other
LINC02809	-0.70276	0.381882	0.939928	Other	Other
FUT6	-0.702287	0.400582	0.947088	Other	Other
ANKRD34B	-0.700725	0.492185	0.962125	Other	Other
ACTL10	-0.698196	0.254262	0.879188	Other	Other
FBXW12	-0.698012	0.500039	0.962125	Other	Other
CILP	-0.697521	0.435731	0.952108	Other	Other
STAG1-DT	-0.696839	0.0679458	0.618755	Other	Other
MIR133A1HG	-0.696356	0.070166	0.628087	Other	Other
LOC105376121	-0.693779	0.288674	0.899217	Other	Other
CAPN1-AS1	-0.693697	0.404917	0.947743	Other	Other
PLXDC2	-0.692904	0.325934	0.915962	Other	Other
EYS	-0.692245	0.163675	0.804886	Other	Other
CCDC188	-0.691439	0.450925	0.954936	Other	Other
FMO2	-0.690452	0.404135	0.947743	Other	Other
MAGI1-AS1	-0.69025	0.343666	0.925108	Other	Other
ZNF280B	-0.689995	0.131135	0.757099	Other	Other
GUCA1B	-0.689906	0.343329	0.925108	Other	Other
MIR3176	-0.688803	0.447929	0.9536	Other	Other
MFAP4	-0.688748	0.371661	0.936605	Other	Other
RBKS	-0.687762	0.0968073	0.694091	Other	Other
LZTS1	-0.687155	0.429413	0.952108	Other	Other
TOLLIP-DT	-0.684138	0.253998	0.878943	Other	Other
LOC100419913	-0.683955	0.373346	0.936682	Other	Other
KCNMA1	-0.683251	0.117793	0.735196	Other	Other
FDXACB1	-0.683071	0.0362497	0.496657	Other	Other
HOXA10-AS	-0.679694	0.245232	0.875849	Other	Other
DAND5	-0.677086	0.520826	0.965739	Other	Other
ANKRD23	-0.675869	0.188576	0.828542	Other	Other
BTN1A1	-0.675281	0.445887	0.953143	Other	Other
ZNF236-DT	-0.674952	0.463912	0.957927	Other	Other
SYPL1P2	-0.674451	0.190245	0.828763	Other	Other
CCDC110	-0.673996	0.335286	0.922837	Other	Other
BCAS1	-0.673833	0.347235	0.926198	Other	Other
SHROOM4	-0.670684	0.375377	0.937504	Other	Other
EVI2B	-0.669603	0.306555	0.904489	Other	Other
DGKB	-0.66953	0.405116	0.947743	Other	Other
CCDC141	-0.669448	0.606282	0.976607	Other	Other
HPCAL4	-0.668653	0.309934	0.906754	Other	Other
DECR2	-0.667518	0.0757126	0.645197	Other	Other
KIAA2012	-0.666675	0.212715	0.851525	Other	Other
SLC13A4	-0.664135	0.317175	0.911595	Other	Other
XRCC6P2	-0.662613	0.282117	0.894867	Other	Other
IL10RB	-0.662236	0.468881	0.957927	Other	Other
PREX1	-0.66194	0.0834689	0.666829	Other	Other
CCDC17	-0.660846	0.120686	0.739489	Other	Other
LINC01310	-0.660792	0.43677	0.952108	Other	Other
EPPK1	-0.660318	0.139855	0.766633	Other	Other
PACS1	-0.659067	0.42481	0.952108	Other	Other
DCHS1	-0.658817	0.223442	0.863364	Other	Other
LOC100130548	-0.658566	0.202785	0.839781	Other	Other
HHAT	-0.658095	0.459475	0.957609	Other	Other
GCC2-AS1	-0.65809	0.259592	0.884971	Other	Other
GPX2	-0.657002	0.311063	0.908171	Other	Other
RNU6-2	-0.656947	0.483073	0.96117	Other	Other
STX5-DT	-0.656577	0.431507	0.952108	Other	Other
CALHM2	-0.654847	0.213182	0.851774	Other	Other
LRRK1	-0.653599	0.296808	0.902641	Other	Other
ZNF385C	-0.651188	0.095229	0.691837	Other	Other
STAB2	-0.651057	0.610335	0.977171	Other	Other
LOC101927557	-0.649301	0.442167	0.952664	Other	Other
CTC-338M12.4	-0.648322	0.16208	0.802167	Other	Other
FAM86B1	-0.647735	0.264641	0.88625	Other	Other
C16orf96	-0.647278	0.260558	0.885467	Other	Other
PGF	-0.646621	0.139805	0.766633	Other	Other
KDM7A-DT	-0.646513	0.292331	0.901824	Other	Other
CCT4P2	-0.646344	0.534161	0.966848	Other	Other
LRCOL1	-0.645386	0.387766	0.9417	Other	Other
CAMKV	-0.64412	0.00473071	0.179094	Other	Other
LOC101929566	-0.644088	0.28912	0.89925	Other	Other
PAGE1	-0.643524	0.0505098	0.570049	Other	Other
LOC105379444	-0.643132	0.101468	0.706692	Other	Other
FAM27C	-0.643132	0.101468	0.706692	Other	Other
DM1-AS	-0.642748	0.344246	0.925455	Other	Other
ZMAT1	-0.642605	0.100591	0.705549	Other	Other
APLN	-0.640638	0.423714	0.952108	Other	Other
ALG1L2	-0.640606	0.376366	0.938067	Other	Other
VLDLR	-0.640368	0.0229617	0.415308	Other	Other
C9orf153	-0.639887	0.38533	0.940085	Other	Other
NUTM2D	-0.639626	0.284151	0.8958	Other	Other
BRCC3P1	-0.637906	0.446341	0.953143	Other	Other
RPS3AP21	-0.637691	0.412001	0.948468	Other	Other
LINC02930	-0.63653	0.383118	0.940085	Other	Other
CTAGE3P	-0.635387	0.503301	0.962125	Other	Other
TMEM236	-0.63286	0.159584	0.798968	Other	Other
LOC124902392	-0.632729	0.553114	0.96965	Other	Other
MCTP2	-0.632496	0.581984	0.975109	Other	Other
ZNF486	-0.630984	0.412478	0.948468	Other	Other
UBTD1	-0.630553	0.194823	0.833635	Other	Other
MIR31HG	-0.629085	0.457476	0.956448	Other	Other
TPH2	-0.628977	0.42287	0.952108	Other	Other
TATDN1P1	-0.628733	0.443346	0.952937	Other	Other
PCDH15	-0.628264	0.521569	0.965739	Other	Other
RGS22	-0.627667	0.546967	0.967421	Other	Other
OCA2	-0.62705	0.307269	0.904992	Other	Other
FGF17	-0.627046	0.493319	0.962125	Other	Other
ICAM4-AS1	-0.626134	0.493913	0.962125	Other	Other
SLC25A35	-0.625162	0.195171	0.833635	Other	Other
ADAM8	-0.624748	0.378881	0.938169	Other	Other
GSTCD-AS1	-0.624338	0.414604	0.948468	Other	Other
CALB1	-0.624118	0.114415	0.732257	Other	Other
SCARNA6	-0.624091	0.0763124	0.64539	Other	Other
MCTP1	-0.622667	0.0147597	0.33854	Other	Other
TRAPPC5	-0.621972	0.295614	0.902362	Other	Other
GRIN3A	-0.621694	0.336083	0.923253	Other	Other
GCNT4	-0.621245	0.346412	0.926198	Other	Other
AK7	-0.620734	0.194346	0.833137	Other	Other
GCNT1	-0.620473	0.0434779	0.535292	Other	Other
LOC100420226	-0.619285	0.362875	0.931303	Other	Other
TMEM232	-0.616948	0.0850594	0.667654	Other	Other
ALPK3	-0.616115	0.397636	0.946727	Other	Other
C2orf81	-0.615707	0.462898	0.957927	Other	Other
ACP5	-0.615236	0.33285	0.920943	Other	Other
LOC105372436	-0.615218	0.186947	0.825678	Other	Other
SVEP1	-0.614957	0.495131	0.962125	Other	Other
ARL2	-0.614568	0.0144733	0.3355	Other	Other
AGTR1	-0.614064	0.107866	0.720292	Other	Other
TMEM74B	-0.613657	0.347843	0.926198	Other	Other
HOXA11	-0.612794	0.325372	0.915962	Other	Other
SPATA4	-0.611998	0.399641	0.946727	Other	Other
SEC14L1P1	-0.610608	0.106472	0.716896	Other	Other
DNALI1	-0.608151	0.280637	0.892657	Other	Other
LCN15	-0.608124	0.399677	0.946727	Other	Other
LIPG	-0.608069	0.211658	0.851279	Other	Other
SLC22A23	-0.607585	0.000974099	0.0614481	Other	Other
FGD3	-0.607509	0.0831483	0.666829	Other	Other
SPDYE6	-0.606717	0.240083	0.874457	Other	Other
LOC644169	-0.605761	0.216025	0.854249	Other	Other
PRDX3P3	-0.60554	0.413639	0.948468	Other	Other
MTCO2P17	-0.604921	0.486657	0.962125	Other	Other
SYP	-0.604378	0.0544311	0.583665	Other	Other
EIF4BP5	-0.603818	0.428243	0.952108	Other	Other
EFCAB10	-0.600657	0.30087	0.902641	Other	Other
LINC02453	-0.600531	0.499478	0.962125	Other	Other
FGF20	-0.600334	0.522701	0.965739	Other	Other
RDH13	-0.60003	0.312021	0.908556	Other	Other
GATM	-0.59921	0.0355685	0.492314	Other	Other
PRXL2B	-0.598636	0.317245	0.911595	Other	Other
SNORA14B	-0.59849	0.291657	0.900726	Other	Other
TIRAP-AS1	-0.598235	0.474332	0.958248	Other	Other
DSC3	-0.598209	0.324299	0.915962	Other	Other
ETV4	-0.597389	0.315554	0.910576	Other	Other
DICER1-AS1	-0.597003	0.0237596	0.421809	Other	Other
PLN	-0.596205	0.395789	0.946727	Other	Other
CKMT1A	-0.595228	0.173004	0.812425	Other	Other
CKMT1B	-0.595228	0.173004	0.812425	Other	Other
TTLL9	-0.594444	0.503206	0.962125	Other	Other
RNY1	-0.59378	0.250977	0.876762	Other	Other
GRIA4	-0.592314	0.61082	0.977171	Other	Other
ZNF793-AS1	-0.591839	0.42879	0.952108	Other	Other
C11orf16	-0.591573	0.364248	0.93199	Other	Other
DRC3	-0.591305	0.0617871	0.607585	Other	Other
MYLK2	-0.591285	0.384301	0.940085	Other	Other
B3GAT2	-0.590949	0.207571	0.846145	Other	Other
CASQ1	-0.590509	0.416818	0.949625	Other	Other
MAPK10	-0.590383	0.100875	0.705549	Other	Other
FUT11	-0.589722	0.000434606	0.0352076	Other	Other
BTG2	-0.58929	0.0614301	0.606519	Other	Other
FABP6	-0.588448	0.0950222	0.691837	Other	Other
OGFOD2	-0.58788	0.165639	0.807461	Other	Other
SAMD3	-0.5878	0.218562	0.858782	Other	Other
ADAMTS19	-0.587734	0.208158	0.846713	Other	Other
SLCO5A1-AS1	-0.587575	0.0815642	0.660835	Other	Other
CATSPERE	-0.58705	0.284991	0.895874	Other	Other
RN7SL558P	-0.58704	0.523204	0.965739	Other	Other
RBP2	-0.585645	0.530017	0.966266	Other	Other
DENND2D	-0.585487	0.227705	0.865194	Other	Other
ACOXL	-0.584714	0.270423	0.88901	Other	Other
LINC00311	-0.583926	0.458379	0.95718	Other	Other
ARHGAP22	-0.583022	0.0251643	0.428936	Other	Other
NTAN1P2	-0.582156	0.358509	0.929769	Other	Other
MYCBP2-AS1	-0.581711	0.323481	0.915663	Other	Other
CYP4V2	-0.580887	0.263157	0.885624	Other	Other
RN7SL330P	-0.579931	0.509219	0.963123	Other	Other
RPL23AP21	-0.579519	0.445672	0.953143	Other	Other
DPY19L3-DT	-0.578564	0.415095	0.948468	Other	Other
SYNM	-0.57828	0.176195	0.815513	Other	Other
KCNE3	-0.578256	0.349474	0.926858	Other	Other
MIR106B	-0.577766	0.519087	0.965739	Other	Other
ENPP3	-0.576913	0.519274	0.965739	Other	Other
CTU1	-0.576578	0.0452657	0.546455	Other	Other
ASS1	-0.575932	0.0153611	0.342267	Other	Other
CYP51A1-AS1	-0.57529	0.362924	0.931303	Other	Other
MIR3150BHG	-0.574733	0.586643	0.975109	Other	Other
GSTO2	-0.574332	0.299537	0.902641	Other	Other
BOLA2-SMG1P6	-0.574078	0.572777	0.973842	Other	Other
SH2D5	-0.573182	0.0625547	0.609779	Other	Other
TMPRSS11A	-0.571892	0.332637	0.920943	Other	Other
MEIG1	-0.570922	0.264691	0.88625	Other	Other
FBXO34-AS1	-0.570887	0.417698	0.949697	Other	Other
LURAP1L	-0.57004	0.188253	0.828121	Other	Other
MED18	-0.568924	0.00859309	0.250028	Other	Other
UTS2R	-0.568313	0.59463	0.976063	Other	Other
EEF1B2P6	-0.568045	0.325955	0.915962	Other	Other
STAT4	-0.567337	0.50796	0.962329	Other	Other
EXTL3-AS1	-0.567127	0.326077	0.915962	Other	Other
TMLHE-AS1	-0.566708	0.543963	0.967421	Other	Other
LOC101927830	-0.566708	0.543963	0.967421	Other	Other
VESTAR	-0.565554	0.376952	0.938169	Other	Other
CCN2	-0.565305	0.379064	0.938169	Other	Other
LOC101928059	-0.564132	0.189896	0.828695	Other	Other
LRRC15	-0.563929	0.449199	0.954349	Other	Other
LOC124909384	-0.563165	0.432622	0.952108	Other	Other
RN7SKP9	-0.561307	0.364308	0.93199	Other	Other
JTB-DT	-0.561259	0.140494	0.768274	Other	Other
NSG1	-0.560625	0.524807	0.965739	Other	Other
FHAD1	-0.560144	0.599805	0.976607	Other	Other
RN7SL192P	-0.558338	0.528202	0.965739	Other	Other
HNF4G	-0.557773	0.472023	0.958157	Other	Other
CFAP54	-0.556866	0.347242	0.926198	Other	Other
PAPLN	-0.556555	0.243379	0.875849	Other	Other
TMEM272	-0.556533	0.442478	0.952664	Other	Other
RN7SL239P	-0.556464	0.611163	0.977171	Other	Other
LOC124905013	-0.55346	0.497097	0.962125	Other	Other
SLC35G2	-0.552271	0.0734331	0.63642	Other	Other
ZMIZ1-AS1	-0.55179	0.648141	0.981839	Other	Other
DOK7	-0.551473	0.38695	0.941367	Other	Other
RNU1-16P	-0.551165	0.515642	0.964552	Other	Other
DHRS11	-0.550971	0.252881	0.878478	Other	Other
LOC157273	-0.549845	0.0618164	0.607585	Other	Other
LOC101929128	-0.549845	0.0618164	0.607585	Other	Other
BAIAP2L2	-0.549646	0.31423	0.910141	Other	Other
STRC	-0.549572	0.608365	0.976607	Other	Other
GOT1-DT	-0.548558	0.0122004	0.309604	Other	Other
F8A1	-0.548525	0.422209	0.952108	Other	Other
SRD5A2	-0.548153	0.000158698	0.0173239	Other	Other
BNIP3	-0.547695	1.8377e-07	5.8929e-05	Other	Other
LOC102723878	-0.547467	0.223822	0.863591	Other	Other
PLEKHD1	-0.546918	0.425279	0.952108	Other	Other
DUX4L37	-0.545941	0.45322	0.955279	Other	Other
ZNF460-AS1	-0.545538	0.238194	0.87394	Other	Other
RPL34P30	-0.545453	0.621685	0.978396	Other	Other
REP15	-0.545253	0.514566	0.964425	Other	Other
GLT8D2	-0.544781	0.0550098	0.586576	Other	Other
LOC100128494	-0.544615	0.287997	0.899159	Other	Other
ZGLP1	-0.544534	0.406547	0.947743	Other	Other
SLC15A2	-0.544521	0.264786	0.88625	Other	Other
GOLGA6L9	-0.544428	0.393877	0.946727	Other	Other
SPDYE3	-0.543643	0.576922	0.974585	Other	Other
F12	-0.543407	0.0509942	0.571777	Other	Other
PHKG1	-0.543236	0.281011	0.893158	Other	Other
RPL14P1	-0.542906	0.0528313	0.580316	Other	Other
PNPLA3	-0.542806	0.400573	0.947088	Other	Other
KIF17	-0.541667	0.271064	0.889111	Other	Other
ELAPOR1	-0.540738	0.401283	0.947097	Other	Other
IL13RA2	-0.539624	0.527053	0.965739	Other	Other
SNHG21	-0.539557	0.227615	0.865194	Other	Other
TMEM74	-0.538979	0.262646	0.885534	Other	Other
IQCH	-0.538132	0.103351	0.708855	Other	Other
RNVU1-21	-0.537649	0.528982	0.9661	Other	Other
SLC1A3	-0.537202	6.0402e-06	0.00125102	Other	Other
KLHL41	-0.537172	0.128187	0.75212	Other	Other
AMPD1	-0.536409	0.45525	0.956227	Other	Other
P4HA1	-0.535862	1.16656e-06	0.000339726	Other	Other
ANKRD63	-0.534336	0.477037	0.9586	Other	Other
JAM2	-0.533676	0.399489	0.946727	Other	Other
SNORD13	-0.533034	0.0676365	0.618755	Other	Other
FGF12-AS1	-0.532947	0.550537	0.968261	Other	Other
LINC00683	-0.532924	0.570859	0.972893	Other	Other
LINC00908	-0.532924	0.570859	0.972893	Other	Other
INHBE	-0.532708	0.212777	0.851551	Other	Other
COL5A1	-0.532423	0.00605808	0.206296	Other	Other
ZNF575	-0.531821	0.531	0.966266	Other	Other
BCHE	-0.531764	0.156946	0.794645	Other	Other
MCF2	-0.531648	0.181929	0.819912	Other	Other
SLC3A1	-0.530386	0.446779	0.953143	Other	Other
IL1R1	-0.530054	0.55862	0.970396	Other	Other
LOC100421100	-0.529158	0.474594	0.958248	Other	Other
SYT16	-0.529088	0.513097	0.964332	Other	Other
PRSS12	-0.528431	0.0801165	0.65737	Other	Other
ACSL6	-0.528108	0.000243767	0.0237472	Other	Other
MEOX1	-0.525314	0.534101	0.966848	Other	Other
KCNV1	-0.524641	0.322467	0.915663	Other	Other
CFAP69	-0.524042	0.05806	0.595013	Other	Other
CCDC87	-0.523973	0.480699	0.959278	Other	Other
PLAT	-0.522196	0.540116	0.967421	Other	Other
IER2	-0.521868	0.00742563	0.228591	Other	Other
ST8SIA1	-0.521182	0.179774	0.818015	Other	Other
PAQR7	-0.520165	0.508499	0.962329	Other	Other
CNTF	-0.519345	0.416598	0.949502	Other	Other
FA2H	-0.51905	0.462025	0.957927	Other	Other
SNX2P1	-0.518328	0.438631	0.952108	Other	Other
ANKUB1	-0.51733	0.489433	0.962125	Other	Other
SNORA31	-0.517286	0.453605	0.955279	Other	Other
C1QTNF12	-0.516605	0.522012	0.965739	Other	Other
MPZL3	-0.516093	0.0373992	0.501839	Other	Other
DEFB131B	-0.516084	0.576826	0.974585	Other	Other
CDK13-DT	-0.515552	0.438121	0.952108	Other	Other
ASCL5	-0.515055	0.412153	0.948468	Other	Other
LTBP2	-0.514924	0.180535	0.818015	Other	Other
LINC02728	-0.514728	0.326883	0.915962	Other	Other
LENG8-AS1	-0.514011	0.484313	0.961505	Other	Other
DLEC1	-0.512681	0.284825	0.895874	Other	Other
DTD1-AS1	-0.512612	0.536033	0.96741	Other	Other
DNAH2	-0.512109	0.434802	0.952108	Other	Other
USP44	-0.511849	0.491014	0.962125	Other	Other
ZNF474	-0.511625	0.69595	0.988871	Other	Other
SLC30A8	-0.510928	0.544911	0.967421	Other	Other
KLHDC8B	-0.510275	0.0749194	0.642525	Other	Other
CCN5	-0.509991	0.605429	0.976607	Other	Other
ERVH48-1	-0.50997	0.505872	0.962125	Other	Other
NAALAD2	-0.509639	0.271243	0.889111	Other	Other
CSP2	-0.50958	0.517823	0.965739	Other	Other
HSPA6	-0.509327	0.544191	0.967421	Other	Other
MARCHF3	-0.508507	0.63949	0.979634	Other	Other
CRIP2	-0.508338	0.549083	0.968261	Other	Other
GASK1B-AS1	-0.508086	0.367072	0.932828	Other	Other
PANX3	-0.508044	0.431276	0.952108	Other	Other
CLIP4	-0.507389	0.344877	0.925653	Other	Other
GABRR2	-0.507345	0.391165	0.944697	Other	Other
PTPN13	-0.507286	1.34291e-08	5.43948e-06	Other	Other
COL21A1	-0.506704	0.603211	0.976607	Other	Other
BEST1	-0.506321	0.101663	0.70741	Other	Other
RPS27AP12	-0.506113	0.309144	0.906384	Other	Other
TUBB4A	-0.504193	0.277706	0.891106	Other	Other
RPL24P6	-0.503706	0.404614	0.947743	Other	Other
MINAR1	-0.502794	0.13619	0.763935	Other	Other
PROK2	-0.502677	0.328307	0.916628	Other	Other
MRPS9-AS2	-0.501654	0.580103	0.974585	Other	Other
C3orf52	-0.501614	0.0649274	0.613799	Other	Other
FAM86B3P	-0.501413	0.319275	0.913096	Other	Other
SMYD3-AS1	-0.501404	0.283491	0.894867	Other	Other
NR3C2	-0.500331	0.286683	0.897599	Other	Other
PPM1J	-0.500033	0.557517	0.970396	Other	Other
LINC00649	-0.499314	0.241924	0.875849	Other	Other
CCND1	-0.499173	0.384825	0.940085	Other	Other
TMEM89	-0.499046	0.453866	0.955534	Other	Other
STARD6	-0.498751	0.438633	0.952108	Other	Other
LOX	-0.498454	0.393989	0.946727	Other	Other
CALCRL	-0.498396	0.0426864	0.530719	Other	Other
IRAK2	-0.498389	0.352926	0.927849	Other	Other
ZFPM1	-0.498255	0.229471	0.867931	Other	Other
TROAP-AS1	-0.497637	0.402574	0.947265	Other	Other
MACC1	-0.497502	0.0246078	0.426714	Other	Other
SNORA65	-0.496712	0.343614	0.925108	Other	Other
LINC02864	-0.496322	0.210032	0.848428	Other	Other
RPL3L	-0.496072	0.29373	0.901824	Other	Other
GCATP1	-0.495895	0.385241	0.940085	Other	Other
KLRG2	-0.495626	0.0833356	0.666829	Other	Other
WBP2NL	-0.495494	0.561748	0.97078	Other	Other
IFI27L2	-0.494768	0.163589	0.804886	Other	Other
GLYR1P1	-0.494542	0.517141	0.965739	Other	Other
LOC124904411	-0.493795	0.569323	0.972353	Other	Other
PCDH17	-0.493121	0.440183	0.952219	Other	Other
RPL21P8	-0.492827	0.625728	0.979584	Other	Other
MIR6797	-0.492315	0.613086	0.977802	Other	Other
ADCY5	-0.491922	0.478852	0.958975	Other	Other
USP34-DT	-0.491594	0.191278	0.830275	Other	Other
ALG3	-0.491568	2.66311e-06	0.000630624	Other	Other
IGSF9B	-0.490941	0.643459	0.980521	Other	Other
LINC01479	-0.490597	0.421232	0.951931	Other	Other
ZNF547	-0.490545	0.287809	0.898766	Other	Other
MANEA-DT	-0.490102	0.16985	0.812425	Other	Other
OR8A1	-0.489674	0.481739	0.959984	Other	Other
RABEPK	-0.489196	0.000278193	0.0251879	Other	HALLMARK_MYC_TARGETS_V2
LOC729998	-0.488167	0.0677619	0.618755	Other	Other
LINC02029	-0.487401	0.42815	0.952108	Other	Other
NACA3P	-0.486697	0.553556	0.969858	Other	Other
PFN4	-0.486168	0.308628	0.906384	Other	Other
LOC105373170	-0.486013	0.195194	0.833635	Other	Other
ANXA2R	-0.485539	0.59712	0.976607	Other	Other
SLC35C1	-0.48402	0.105704	0.713907	Other	Other
LOC100289518	-0.48316	0.421636	0.952108	Other	Other
LRRC4C	-0.482986	0.377744	0.938169	Other	Other
LPAR3	-0.482857	1.63152e-06	0.000430321	Other	Other
TIMM23B-AGAP6	-0.482725	0.635897	0.979634	Other	Other
GCNA	-0.482107	0.30713	0.904756	Other	Other
RPL23AP65	-0.482101	0.666264	0.983682	Other	Other
SAXO2	-0.482097	0.161782	0.802158	Other	Other
HOXC-AS1	-0.48191	0.555008	0.969905	Other	Other
TNFRSF11B	-0.481658	0.704203	0.98933	Other	Other
CLRN1	-0.481537	0.674336	0.985884	Other	Other
GALNT16	-0.480562	0.303778	0.902641	Other	Other
MGC27382	-0.480438	0.133052	0.759903	Other	Other
ROBO2	-0.480349	0.276092	0.890518	Other	Other
ZNF567-DT	-0.479617	0.0406451	0.522324	Other	Other
NELL2	-0.479541	0.00354308	0.149131	Other	Other
ANKFN1	-0.479153	0.546281	0.967421	Other	Other
LMO7-AS1	-0.477643	0.259048	0.884615	Other	Other
DNAH3	-0.476056	0.236368	0.87394	Other	Other
BMX	-0.475422	0.235601	0.87394	Other	Other
DCTN6-DT	-0.474691	0.510341	0.963437	Other	Other
RELL2	-0.474201	0.0839497	0.666935	Other	Other
PBOV1	-0.473227	0.575402	0.974585	Other	Other
CHFR-DT	-0.472555	0.576422	0.974585	Other	Other
COL4A3	-0.471668	0.470853	0.958013	Other	Other
HEXA-AS1	-0.471562	0.266858	0.887794	Other	Other
NFE2	-0.470924	0.607308	0.976607	Other	Other
LOC128966610	-0.470866	0.0785442	0.652429	Other	Other
B3GNTL1	-0.470866	0.0785442	0.652429	Other	Other
RARRES1	-0.470553	0.380297	0.938169	Other	Other
EEF1AKMT4	-0.470551	0.0372665	0.500963	Other	Other
C12orf76	-0.470048	0.0247904	0.426798	Other	Other
LCN12	-0.469273	0.406318	0.947743	Other	Other
CCSER1	-0.469182	0.205877	0.84269	Other	Other
CGREF1	-0.468116	0.533377	0.966533	Other	Other
ZNF514	-0.467531	0.000254509	0.0243317	Other	Other
RAP1GAP2	-0.46743	5.83181e-05	0.00832557	Other	Other
LINC00665	-0.466198	0.0562643	0.590375	Other	Other
UGT2B15	-0.466122	0.248329	0.876545	Other	Other
BCLAF1P2	-0.46601	0.506002	0.962125	Other	Other
PAQR5-DT	-0.465944	0.175702	0.815269	Other	Other
SNORA47	-0.465929	0.455107	0.956227	Other	Other
SP7	-0.465608	0.303582	0.902641	Other	Other
TP53INP1	-0.464752	0.122877	0.747264	Other	Other
ADAM18	-0.464657	0.711415	0.989916	Other	Other
TBX10	-0.464612	0.294334	0.901824	Other	Other
FES	-0.464447	0.455184	0.956227	Other	Other
RAB39A	-0.464102	0.220537	0.861029	Other	Other
RASGRP3	-0.463831	0.632126	0.979634	Other	Other
SRP14P2	-0.463831	0.632126	0.979634	Other	Other
ZNF185	-0.463671	0.358859	0.929887	Other	Other
HBEGF	-0.463523	0.24418	0.875849	Other	Other
LOC107984948	-0.463452	0.377643	0.938169	Other	Other
SGIP1	-0.46333	0.575209	0.974585	Other	Other
MTATP6P17	-0.463281	0.700281	0.98933	Other	Other
ASTN2	-0.461857	0.0500682	0.567973	Other	Other
TMEM205	-0.46119	0.0460864	0.550746	Other	Other
NENFP1	-0.460099	0.521291	0.965739	Other	Other
ASB14	-0.459938	0.306556	0.904489	Other	Other
LOC105370791	-0.459611	0.636575	0.979634	Other	Other
RPL21P100	-0.459389	0.558816	0.970396	Other	Other
TP53TG1	-0.459087	0.189883	0.828695	Other	Other
DENND6A-DT	-0.459084	0.746783	0.989916	Other	Other
LOC100996660	-0.458836	0.302641	0.902641	Other	Other
WTIP	-0.458065	0.245043	0.875849	Other	Other
LOC112694756	-0.457397	0.266375	0.887794	Other	Other
HSD11B2	-0.45567	0.0171828	0.363293	Other	Other
ALDH1L2	-0.454562	0.236428	0.87394	Other	Other
NPM3	-0.454131	3.94408e-05	0.00589392	Other	Other
RPL23AP42	-0.453306	0.604794	0.976607	Other	Other
UAP1L1	-0.453103	0.132643	0.758976	Other	Other
ZNF22	-0.452499	0.630173	0.979634	Other	Other
HTR2A	-0.45241	0.0462857	0.551843	Other	Other
HSD17B8	-0.45205	0.0678209	0.618755	Other	Other
CAPN3	-0.45147	0.34808	0.926287	Other	Other
NUDT16-DT	-0.45144	0.334011	0.921441	Other	Other
DYNC2H1	-0.451423	4.15099e-09	1.87918e-06	Other	Other
NTNG2	-0.450955	0.565321	0.971575	Other	Other
LINC00960	-0.450747	0.462318	0.957927	Other	Other
MAGEA10	-0.450374	0.0799459	0.65737	Other	Other
B4GALT1	-0.450142	0.0186841	0.377567	Other	Other
ZBTB9	-0.449817	0.496591	0.962125	Other	Other
LIN7B	-0.449596	0.220196	0.860873	Other	Other
SNORA19	-0.449393	0.487513	0.962125	Other	Other
PAPPA	-0.449364	0.159107	0.797453	Other	Other
RIN2	-0.448807	0.316322	0.910844	Other	Other
EPB41L4B	-0.44871	0.00539197	0.190849	Other	Other
ASAH1-AS1	-0.448525	0.230224	0.869597	Other	Other
CACNA1G-AS1	-0.448503	0.521676	0.965739	Other	Other
IL12A-AS1	-0.448332	0.611214	0.977171	Other	Other
PSME2P2	-0.446553	0.457056	0.956227	Other	Other
SLC35E4	-0.445799	0.46788	0.957927	Other	Other
AGT	-0.445558	0.467527	0.957927	Other	Other
TMEM42	-0.444273	0.474044	0.958248	Other	Other
LOC107987014	-0.443873	0.515484	0.964425	Other	Other
XXYLT1-AS2	-0.443579	0.508549	0.962329	Other	Other
IDH1-AS1	-0.443422	0.582259	0.975109	Other	Other
ZNF572	-0.442464	0.0193015	0.381373	Other	Other
PAQR5	-0.442279	0.00109511	0.0669431	Other	Other
TRPC5	-0.441832	0.342606	0.925108	Other	Other
LOC645405	-0.441708	0.497925	0.962125	Other	Other
SNORA80E	-0.440227	0.561585	0.970741	Other	Other
FCGR2A	-0.439992	0.353002	0.927849	Other	Other
OR7E128P	-0.439434	0.439911	0.952219	Other	Other
IL17RA	-0.439208	0.651201	0.98269	Other	Other
PRKG2	-0.439202	0.310131	0.906999	Other	Other
MMP2	-0.439005	0.461664	0.957927	Other	Other
PRNCR1	-0.438893	0.000788168	0.0527455	Other	Other
DUSP23	-0.438709	0.569291	0.972353	Other	Other
RTEL1-TNFRSF6B	-0.438633	0.200857	0.838899	Other	Other
SIX4	-0.438249	0.000104324	0.0126437	Other	Other
MCAM	-0.436475	0.294435	0.901824	Other	Other
LINC00652	-0.436474	0.0860745	0.671154	Other	Other
LTC4S	-0.436318	0.664543	0.983682	Other	Other
UNC5D	-0.436268	0.527818	0.965739	Other	Other
C11orf65	-0.436042	0.271477	0.889111	Other	Other
LOC105374988	-0.435803	0.641259	0.979776	Other	Other
C6orf226	-0.435607	0.521231	0.965739	Other	Other
GEMIN7	-0.435527	0.611638	0.977171	Other	Other
LRRC39	-0.435243	0.313776	0.90988	Other	Other
ZEB1-AS1	-0.434686	0.0941485	0.690674	Other	Other
PET117	-0.434421	0.0648164	0.613799	Other	Other
ZNF174	-0.434076	0.0179855	0.370594	Other	Other
LINC01697	-0.433638	0.546153	0.967421	Other	Other
C8orf88	-0.433285	0.216503	0.855344	Other	Other
ABCC11	-0.433199	0.194307	0.833137	Other	Other
IFT22	-0.433171	0.00905683	0.257676	Other	Other
SYNGAP1	-0.432643	0.194914	0.833635	Other	Other
SNORA46	-0.43264	0.575922	0.974585	Other	Other
TUBA8	-0.432557	0.45325	0.955279	Other	Other
HYAL1	-0.43211	0.536966	0.967421	Other	Other
PCAT2	-0.431845	0.000107652	0.0128448	Other	Other
ZNF597	-0.431661	0.0903482	0.679639	Other	Other
BAZ1A-AS1	-0.431459	0.25051	0.876545	Other	Other
DNAH11	-0.431252	0.137917	0.764443	Other	Other
MMADHC-DT	-0.430514	0.550718	0.968292	Other	Other
MKRN2OS	-0.430403	0.39312	0.946639	Other	Other
LOC124900372	-0.429925	0.343344	0.925108	Other	Other
KLB	-0.429729	0.136048	0.763418	Other	Other
CISD3	-0.42955	0.311944	0.908519	Other	Other
AGFG2	-0.429376	0.0844115	0.666935	Other	Other
FGD4	-0.428996	0.000167247	0.0178768	Other	Other
HSPA2-AS1	-0.428476	0.59006	0.975109	Other	Other
RAB26	-0.428375	0.00672936	0.218982	Other	Other
SMIM45	-0.428107	0.247892	0.876545	Other	Other
LINC01410	-0.427919	0.0290401	0.458959	Other	Other
FAM156B	-0.42775	0.531208	0.966266	Other	Other
FAM156A	-0.42775	0.531208	0.966266	Other	Other
TEN1-CDK3	-0.427576	0.391015	0.944697	Other	Other
KLF10	-0.427306	0.24845	0.876545	Other	Other
COQ3	-0.426689	0.0858801	0.670658	Other	Other
TPRG1L	-0.426521	0.255351	0.880231	Other	Other
RPS9P4	-0.42526	0.536373	0.96741	Other	Other
ZNF593OS	-0.425131	0.563223	0.971114	Other	Other
ZNF501	-0.425032	0.0568615	0.5909	Other	Other
RNF125	-0.424627	0.0072317	0.225765	Other	Other
THEM4	-0.424514	0.0128891	0.314904	Other	Other
SDHAF1	-0.424335	0.123158	0.747493	Other	Other
TRGV4	-0.423894	0.519864	0.965739	Other	Other
AK3P3	-0.423764	0.488202	0.962125	Other	Other
KRT18P63	-0.422218	0.44517	0.953143	Other	Other
LOC613206	-0.42212	0.538299	0.967421	Other	Other
MPPED2	-0.421901	0.581169	0.974585	Other	Other
CSNK2A3	-0.421784	0.438502	0.952108	Other	Other
LINC00303	-0.421677	0.652482	0.98269	Other	Other
TMEM45A	-0.420132	0.0432754	0.534587	Other	Other
RN7SL153P	-0.419757	0.702776	0.98933	Other	Other
PMAIP1	-0.41867	0.498165	0.962125	Other	Other
SH3BGR	-0.418385	0.643468	0.980521	Other	Other
DUSP18	-0.418343	0.259194	0.884615	Other	Other
C22orf31	-0.418282	0.674884	0.985963	Other	Other
ZNF883	-0.41827	0.191471	0.830514	Other	Other
TMEM217	-0.418265	0.651139	0.98269	Other	Other
PCLO	-0.418018	0.0122663	0.309604	Other	Other
LOC100996437	-0.417699	0.338677	0.924946	Other	Other
PORCN-DT	-0.41707	0.532272	0.966266	Other	Other
TAX1BP3	-0.417036	0.639502	0.979634	Other	Other
TAS2R6P	-0.417027	0.675508	0.986194	Other	Other
MTCP1	-0.416893	0.354502	0.928628	Other	Other
PTX3	-0.416806	0.632017	0.979634	Other	Other
ACTN2	-0.416635	0.646623	0.981606	Other	Other
ENOX1	-0.416535	0.00703281	0.223573	Other	Other
PAX8	-0.416123	0.47931	0.958975	Other	Other
CHN2	-0.415655	0.395432	0.946727	Other	Other
STAG2-AS1	-0.415029	0.472296	0.958157	Other	Other
C16orf74	-0.414645	0.142224	0.768912	Other	Other
ZNF558	-0.41449	0.538268	0.967421	Other	Other
ZKSCAN8P1	-0.414098	0.347369	0.926198	Other	Other
SLC27A5	-0.414066	0.0212201	0.401999	Other	Other
TPCN1	-0.413952	0.00326029	0.145448	Other	Other
ITGA6	-0.413564	0.000527811	0.039058	Other	Other
TRAF3IP2	-0.413483	0.480776	0.959309	Other	Other
RPL21P75	-0.413173	0.633806	0.979634	Other	Other
CYP4F26P	-0.412768	0.702907	0.98933	Other	Other
RN7SL333P	-0.412514	0.674926	0.985963	Other	Other
RFESD	-0.41249	0.270204	0.88901	Other	Other
TMEM202-AS1	-0.412208	0.421054	0.951817	Other	Other
MYL12-AS1	-0.412127	0.709121	0.989916	Other	Other
PPP1R12B	-0.412071	0.000508521	0.0381813	Other	Other
IFI16	-0.412002	0.629046	0.979634	Other	Other
MYCBP2-AS2	-0.411812	0.689131	0.987916	Other	Other
SYS1	-0.411394	0.0453511	0.546628	Other	Other
ADAMTS3	-0.411364	0.356094	0.929236	Other	Other
LINC00593	-0.410641	0.65535	0.982865	Other	Other
PCAT29	-0.410641	0.65535	0.982865	Other	Other
DRAIC	-0.410641	0.65535	0.982865	Other	Other
STK33	-0.410551	0.00140258	0.0814661	Other	Other
PRH1	-0.409554	0.477483	0.9586	Other	Other
LINC01140	-0.409338	0.547011	0.967421	Other	Other
LOC122526782	-0.408937	0.308488	0.906384	Other	Other
ADRB1	-0.408829	0.556633	0.970396	Other	Other
ARHGEF37	-0.408268	0.542179	0.967421	Other	Other
LOC729558	-0.407895	0.443586	0.95299	Other	Other
CORT	-0.407742	0.638039	0.979634	Other	Other
PARD6G-AS1	-0.407455	0.508735	0.962563	Other	Other
RIMKLA	-0.407301	0.0587818	0.598145	Other	Other
HEYL	-0.407017	0.326171	0.915962	Other	Other
HOXC9	-0.40678	0.123423	0.74778	Other	Other
ZNF57	-0.406513	0.440121	0.952219	Other	Other
ARAP2	-0.406464	0.00334098	0.145989	Other	Other
ZNF436-AS1	-0.405993	0.304819	0.902865	Other	Other
GJB7	-0.405874	0.550524	0.968261	Other	Other
DPP4	-0.405833	0.345156	0.925653	Other	Other
DPH5	-0.405751	0.000158309	0.0173239	Other	Other
LOC100420423	-0.405576	0.581318	0.974585	Other	Other
CLDN12	-0.405338	1.87762e-05	0.00317587	Other	Other
MYO15A	-0.405312	0.418681	0.950131	Other	Other
ZBTB21	-0.405217	0.0076088	0.230995	Other	Other
THORLNC	-0.405125	0.657391	0.983084	Other	Other
RNY1P4	-0.405092	0.709825	0.989916	Other	Other
RN7SL4P	-0.404677	0.110501	0.72595	Other	Other
PDE4B	-0.40444	0.0214325	0.403322	Other	Other
CFAP184	-0.404399	0.705591	0.98933	Other	Other
ADRA1B	-0.403829	0.444196	0.953015	Other	Other
PPID	-0.40372	1.86296e-05	0.00317587	Other	Other
RN7SL75P	-0.40364	0.426059	0.952108	Other	Other
ZNF502	-0.402826	0.0289146	0.457874	Other	Other
PIGB	-0.402122	0.0112588	0.293225	Other	Other
F8	-0.401317	0.363335	0.931455	Other	Other
DLX4	-0.400779	0.272985	0.889885	Other	Other
RFX6	-0.40077	0.637799	0.979634	Other	Other
SNORA5C	-0.400516	0.198809	0.837918	Other	Other
DDN	-0.400268	0.0637062	0.610525	Other	Other
AK4	-0.40017	3.31544e-05	0.00515466	Other	Other
TDRD15	-0.399996	0.000309852	0.0277281	Other	Other
TUBB8P2	-0.399407	0.560901	0.970432	Other	Other
CNGA1	-0.399399	0.557256	0.970396	Other	Other
CMPK1P2	-0.399135	0.543213	0.967421	Other	Other
TMEM238	-0.398311	0.659725	0.9832	Other	Other
LENG1	-0.397983	0.381134	0.939076	Other	Other
C11orf24	-0.397458	0.0192518	0.381373	Other	Other
GNAT2	-0.396717	0.400218	0.947088	Other	Other
EIF1AD	-0.396588	0.00764727	0.231237	Other	Other
TDRD6	-0.395822	0.330546	0.918391	Other	Other
LINC01968	-0.395815	0.216083	0.854249	Other	Other
VAC14-AS1	-0.394557	0.218723	0.858823	Other	Other
HDHD5-AS1	-0.394285	0.658577	0.983181	Other	Other
ARPIN	-0.394109	0.639217	0.979634	Other	Other
TNNC1	-0.393968	0.663554	0.983682	Other	Other
LOC100507250	-0.393702	0.41185	0.948468	Other	Other
OSBPL3	-0.393673	0.00432974	0.168718	Other	Other
ZNF132	-0.393531	0.316715	0.911145	Other	Other
RPL31P46	-0.392745	0.483505	0.96117	Other	Other
LOC105371789	-0.392719	0.578522	0.974585	Other	Other
UTP20	-0.392713	3.08802e-06	0.000720163	Other	HALLMARK_MYC_TARGETS_V2
EZR-AS1	-0.392425	0.736624	0.989916	Other	Other
MAFF	-0.39232	0.280164	0.892657	Other	Other
OSMR	-0.391604	0.475897	0.958352	Other	Other
TLK2P2	-0.391483	0.654819	0.982865	Other	Other
MRTFA-AS1	-0.391467	0.490092	0.962125	Other	Other
BORCS8	-0.391444	0.143011	0.77029	Other	Other
ZNF229	-0.390819	0.0126695	0.312014	Other	Other
RORA	-0.390792	0.0662992	0.614513	Other	Other
OLMALINC	-0.390768	0.00214462	0.108585	Other	Other
SIX1	-0.390662	0.0138918	0.326946	Other	Other
DIPK1A	-0.390638	0.0203975	0.394428	Other	Other
PGM5-AS1	-0.390627	0.652799	0.98269	Other	Other
TFB2MP1	-0.390615	0.54597	0.967421	Other	Other
NRXN2	-0.390426	0.678434	0.98672	Other	Other
MARCHF6-DT	-0.390252	0.324474	0.915962	Other	Other
PPARGC1B	-0.390057	0.00806531	0.240722	Other	Other
RPL17P18	-0.390036	0.481574	0.959803	Other	Other
CHAC1	-0.389622	0.0974516	0.695925	Other	Other
STUB1-DT	-0.3895	0.627222	0.979634	Other	Other
EID3	-0.389397	0.393885	0.946727	Other	Other
KRT10-AS1	-0.389241	0.0376937	0.502757	Other	Other
AGPAT1	-0.389174	0.300028	0.902641	Other	Other
NUDT10	-0.388974	0.532816	0.966266	Other	Other
THAP2	-0.388071	0.0262495	0.43756	Other	Other
NCALD	-0.388005	0.0802745	0.65737	Other	Other
HAUS6P1	-0.387353	0.715119	0.989916	Other	Other
CAP2	-0.387211	0.282629	0.894867	Other	Other
RNF133	-0.387204	0.57553	0.974585	Other	Other
KCNS2	-0.386044	0.591451	0.975109	Other	Other
RAB9BP1	-0.386011	0.724465	0.989916	Other	Other
HCCS-DT	-0.385205	0.0819159	0.662883	Other	Other
IFI27L1	-0.384874	0.183467	0.821912	Other	Other
GEMIN5	-0.384202	1.536e-06	0.000421358	Other	Other
ARHGEF3	-0.384009	0.10683	0.718332	Other	Other
ADAMTSL2	-0.383882	0.297586	0.902641	Other	Other
RPL24P4	-0.383848	0.511931	0.964225	Other	Other
RRP12	-0.383702	0.000454688	0.0353007	Other	HALLMARK_MYC_TARGETS_V2
SLC47A2	-0.383528	0.720037	0.989916	Other	Other
HELB	-0.38325	0.0842706	0.666935	Other	Other
THNSL1	-0.38267	0.049091	0.566293	Other	Other
LOC730183	-0.382643	0.33317	0.920943	Other	Other
DNAI7	-0.382343	0.541623	0.967421	Other	Other
GPR3	-0.381651	0.543035	0.967421	Other	Other
ZNF232	-0.381316	0.0423444	0.529887	Other	Other
ILK	-0.38101	0.542452	0.967421	Other	Other
GALNT3	-0.380913	0.426174	0.952108	Other	Other
POLR1H	-0.380847	0.149962	0.781697	Other	Other
NXPH1	-0.380735	0.0101057	0.277266	Other	Other
ZFP42	-0.380658	0.659422	0.9832	Other	Other
LRIF1	-0.380441	0.000487988	0.0370006	Other	Other
MTCO2P16	-0.380438	0.572935	0.973895	Other	Other
SMOX	-0.379735	0.155592	0.791695	Other	Other
SRRM5	-0.379283	0.539221	0.967421	Other	Other
OMD	-0.379148	0.276715	0.890543	Other	Other
NUP153-AS1	-0.379144	0.776309	0.989916	Other	Other
KICS2	-0.378981	0.00343574	0.148171	Other	Other
RFK	-0.378856	0.000384056	0.0317817	Other	Other
BANK1	-0.378774	0.166662	0.808586	Other	Other
ONECUT2	-0.378741	0.00154341	0.0872795	Other	Other
NOX1	-0.378615	0.26408	0.886132	Other	Other
CRADD	-0.378561	0.051605	0.57475	Other	Other
ARHGEF26-AS1	-0.378468	0.311882	0.908519	Other	Other
TRIM69	-0.378153	0.489444	0.962125	Other	Other
SIAH2	-0.377782	0.00203567	0.106575	Other	Other
ST7-AS1	-0.377592	0.563554	0.971233	Other	Other
NKX2-1	-0.377511	0.417025	0.949658	Other	Other
SNORD100	-0.377035	0.241198	0.875471	Other	Other
PARS2	-0.376814	0.057546	0.593267	Other	Other
KRT18P31	-0.376661	0.398495	0.946727	Other	Other
SLC6A9	-0.376641	0.161121	0.800766	Other	Other
AMPH	-0.376411	0.707613	0.989694	Other	Other
RPL10AP6	-0.376395	0.555175	0.969949	Other	Other
AK1	-0.375968	0.1261	0.749767	Other	Other
WNT10B	-0.37548	0.00760622	0.230995	Other	Other
TNFRSF21	-0.375229	0.0052708	0.18911	Other	Other
ERO1A	-0.374957	2.47574e-05	0.00409749	Other	Other
ZNF416	-0.374529	0.088906	0.677182	Other	Other
LOC105374174	-0.37434	0.326521	0.915962	Other	Other
HSCB	-0.374333	0.0173711	0.365766	Other	Other
OCLN	-0.374318	0.194835	0.833635	Other	Other
INTS6-AS1	-0.374068	0.10555	0.713474	Other	Other
LINC-PINT	-0.374067	0.300284	0.902641	Other	Other
ABHD16A	-0.373602	0.702523	0.98933	Other	Other
TEX9	-0.373488	0.0360891	0.495311	Other	Other
PUS7	-0.373245	2.32493e-05	0.00388971	Other	Other
SCIRT	-0.372991	0.608486	0.976607	Other	Other
PRKD2	-0.37299	0.0566054	0.590691	Other	Other
RPL7AP43	-0.372816	0.632608	0.979634	Other	Other
FAM200C	-0.372599	0.00519829	0.188092	Other	Other
FBXO48	-0.372517	0.071965	0.634063	Other	Other
PLA2G3	-0.37214	0.085353	0.668237	Other	Other
IL4R	-0.371829	0.676094	0.986194	Other	Other
HIVEP1	-0.371396	0.00945012	0.266403	Other	Other
LOC115308161	-0.371268	0.701257	0.98933	Other	Other
SLC46A3	-0.371114	0.667571	0.983682	Other	Other
BET1	-0.370839	0.00459919	0.175659	Other	Other
C7orf25	-0.370783	0.603478	0.976607	Other	Other
ELOVL2-AS1	-0.370631	0.412607	0.948468	Other	Other
RPRM	-0.370551	0.333217	0.920943	Other	Other
TRMT61A	-0.370335	0.0340914	0.485871	Other	Other
TAC4	-0.370197	0.640092	0.979634	Other	Other
ABCC2	-0.370195	0.383267	0.940085	Other	Other
SMCR5	-0.369285	0.60494	0.976607	Other	Other
TFB1M	-0.369262	0.0165569	0.357424	Other	Other
ARL6	-0.369191	0.0061684	0.208668	Other	Other
AP1G2-AS1	-0.369056	0.295377	0.902251	Other	Other
EPCAM	-0.368218	0.195626	0.833719	Other	Other
URB1-AS1	-0.367542	0.339211	0.924946	Other	Other
SYTL1	-0.366838	0.620402	0.978396	Other	Other
GALNT18	-0.366838	9.05189e-05	0.0113274	Other	Other
SNX15	-0.366298	0.870055	0.996979	Other	Other
FAM216A	-0.365903	0.00224779	0.111711	Other	Other
ZBTB46	-0.365664	0.578451	0.974585	Other	Other
DPH2	-0.365629	0.00391567	0.157872	Other	Other
PDK1	-0.365626	0.00023525	0.0232461	Other	Other
LAMA4	-0.365498	0.342116	0.925108	Other	Other
VWA8-AS1	-0.365332	0.47966	0.958975	Other	Other
FAM110B	-0.365176	0.287226	0.898025	Other	Other
EHBP1-AS1	-0.364766	0.465009	0.957927	Other	Other
KLRK1-AS1	-0.364606	0.712779	0.989916	Other	Other
ZNF554	-0.3646	0.29501	0.901846	Other	Other
MGAM2	-0.364411	0.269883	0.88901	Other	Other
ADGRL3	-0.364335	0.001096	0.0669431	Other	Other
NPIPB2	-0.364207	0.339079	0.924946	Other	Other
AMIGO1	-0.364164	0.0456404	0.54888	Other	Other
PARP10	-0.363932	0.386778	0.941367	Other	Other
DPAGT1	-0.363451	0.00444621	0.17109	Other	Other
SEC14L2	-0.363311	0.174645	0.814806	Other	Other
VIM2P	-0.363209	0.684747	0.987532	Other	Other
TMEM220	-0.363101	0.359024	0.929887	Other	Other
LINC01670	-0.363052	0.606635	0.976607	Other	Other
DPYD	-0.362964	0.236191	0.87394	Other	Other
CHD1-DT	-0.362817	0.414648	0.948468	Other	Other
LOC100289230	-0.362817	0.414648	0.948468	Other	Other
SLC5A6	-0.362197	0.000328583	0.0286785	Other	Other
TFRC	-0.36194	2.21939e-08	8.54022e-06	Other	Other
LOC101928198	-0.361618	0.504633	0.962125	Other	Other
MFAP3L	-0.361618	0.504633	0.962125	Other	Other
SCMH1-DT	-0.361495	0.689134	0.987916	Other	Other
LOC100533787	-0.361039	0.756558	0.989916	Other	Other
ABCB4	-0.360991	0.00541086	0.190849	Other	Other
MSMO1	-0.36055	0.000208014	0.0214883	Other	Other
PTDSS2	-0.360543	0.0414335	0.524788	Other	Other
NRN1	-0.360483	0.000379433	0.0315688	Other	Other
SNHG3	-0.360369	5.36141e-06	0.00114615	Other	Other
PRR19	-0.36036	0.694045	0.988593	Other	Other
LINC01687	-0.36035	0.537388	0.967421	Other	Other
NFKBIE	-0.359666	0.240251	0.874457	Other	Other
RPS3AP12	-0.35945	0.679453	0.987098	Other	Other
PKD1P3	-0.358752	0.276523	0.890543	Other	Other
INSIG2	-0.358421	0.00619622	0.208692	Other	Other
LOC100420642	-0.358262	0.683739	0.987532	Other	Other
ND4	-0.358065	6.4264e-07	0.000201868	Other	Other
EPS8L1	-0.358056	0.550005	0.968261	Other	Other
WDFY3-AS2	-0.357654	0.134482	0.762029	Other	Other
RGS5	-0.35751	0.0965754	0.693972	Other	Other
TMEM108	-0.357172	0.69765	0.98933	Other	Other
ARHGAP30	-0.357069	0.188671	0.828542	Other	Other
CDKL2	-0.35614	0.0369463	0.500323	Other	Other
KRT10	-0.356129	0.1648	0.806955	Other	Other
CCDC28A-AS1	-0.356114	0.146314	0.774581	Other	Other
RBBP8P1	-0.356092	0.604149	0.976607	Other	Other
PSMD7-DT	-0.356034	0.242484	0.875849	Other	Other
DOCK6-AS1	-0.355636	0.701517	0.98933	Other	Other
GAS5	-0.355579	1.36014e-06	0.000380642	Other	Other
CA10	-0.355388	0.575239	0.974585	Other	Other
FGFR3	-0.355242	0.24269	0.875849	Other	Other
POC1A	-0.35481	0.0842993	0.666935	Other	Other
TMEM25	-0.354784	0.105083	0.713402	Other	Other
PRRT3-AS1	-0.354569	0.255797	0.880611	Other	Other
E2F5-DT	-0.354538	0.637405	0.979634	Other	Other
GAPDHP22	-0.354487	0.460906	0.957927	Other	Other
HK2-DT	-0.354442	0.213942	0.851774	Other	Other
AFAP1-AS1	-0.354343	0.304384	0.902641	Other	Other
NALF2	-0.353401	0.0958639	0.692298	Other	Other
IKBIP	-0.352804	0.00261074	0.12441	Other	Other
MAK16	-0.352752	0.00036532	0.0308004	Other	Other
ZAP70	-0.352674	0.552745	0.969487	Other	Other
MTFP1	-0.352624	0.318154	0.912516	Other	Other
LOC401312	-0.352521	0.294669	0.901824	Other	Other
STEAP1B	-0.352521	0.294669	0.901824	Other	Other
ACRBP	-0.351972	0.345737	0.925653	Other	Other
MROH9	-0.351926	0.60425	0.976607	Other	Other
ZFPL1	-0.35185	0.349842	0.926858	Other	Other
ZNF749	-0.351484	0.0205342	0.396564	Other	Other
SPIN2A	-0.351361	0.725088	0.989916	Other	Other
IRX2	-0.350997	0.687419	0.987916	Other	Other
HK2	-0.350523	0.000370355	0.030981	Other	HALLMARK_MYC_TARGETS_V2
LOC100506235	-0.350438	0.607731	0.976607	Other	Other
CNKSR1	-0.350359	0.556914	0.970396	Other	Other
SNRPA1-DT	-0.350348	0.667236	0.983682	Other	Other
MAP3K21	-0.35024	0.00667834	0.217782	Other	Other
ZNF594-DT	-0.35023	0.569285	0.972353	Other	Other
SMG7-AS1	-0.350098	0.430575	0.952108	Other	Other
MTCO3P29	-0.349636	0.69313	0.988521	Other	Other
ASPN	-0.349561	0.403119	0.947418	Other	Other
PCBP2-OT1	-0.349132	0.504271	0.962125	Other	Other
PDP2	-0.348869	0.00032666	0.0286785	Other	Other
RASIP1	-0.348745	0.441017	0.952219	Other	Other
B3GNT8	-0.348583	0.700181	0.98933	Other	Other
RPL18AP7	-0.348527	0.68162	0.987451	Other	Other
ATF3	-0.347981	0.0592923	0.599623	Other	Other
LMLN	-0.347644	0.0178804	0.369417	Other	Other
PSMG1	-0.347606	0.000235603	0.0232461	Other	Other
FAM131C2P	-0.34738	0.754737	0.989916	Other	Other
TRAM1L1	-0.346575	0.40252	0.947265	Other	Other
ANKZF1	-0.346573	0.00238381	0.116812	Other	Other
ISL1-DT	-0.346045	0.650022	0.98269	Other	Other
SEPTIN7P6	-0.345994	0.657685	0.983141	Other	Other
TRIM9	-0.345626	0.00145568	0.0842325	Other	Other
PNO1	-0.345625	0.000269491	0.0249297	Other	Other
PIGH	-0.345002	0.153723	0.787154	Other	Other
SNORD93	-0.344697	0.517546	0.965739	Other	Other
LTV1	-0.344602	0.0132996	0.317375	Other	Other
HIC1	-0.344311	0.640555	0.979634	Other	Other
CRYGS	-0.343847	0.221953	0.862875	Other	Other
SLC6A13	-0.343772	0.73164	0.989916	Other	Other
RABGEF1	-0.343722	0.36033	0.930512	Other	Other
TPPP	-0.343505	0.498778	0.962125	Other	Other
TARDBPP2	-0.343304	0.599862	0.976607	Other	Other
ACOX2	-0.34322	0.467596	0.957927	Other	Other
CEL	-0.343181	0.731468	0.989916	Other	Other
TSPAN10	-0.343018	0.293206	0.901824	Other	Other
TMBIM1	-0.342945	0.102536	0.707787	Other	Other
KIF21A	-0.342407	0.000530562	0.0390737	Other	Other
RN7SL81P	-0.342399	0.684703	0.987532	Other	Other
DSCR9	-0.342368	0.730809	0.989916	Other	Other
NCF2	-0.342042	0.699825	0.98933	Other	Other
ZFP64	-0.341333	0.0876876	0.675173	Other	Other
ZNF114	-0.34117	0.304205	0.902641	Other	Other
SBNO1-AS1	-0.340954	0.424633	0.952108	Other	Other
LRRC19	-0.340829	0.480285	0.958985	Other	Other
CNTN4	-0.340795	0.567905	0.972353	Other	Other
CYP2R1	-0.340367	0.00833181	0.244739	Other	Other
RTL8A	-0.340271	0.514924	0.964425	Other	Other
SPNS2	-0.340214	0.128554	0.752269	Other	Other
SPATA17	-0.340106	0.334316	0.92169	Other	Other
SAP30-DT	-0.340081	0.181364	0.819912	Other	Other
ROM1	-0.339857	0.611696	0.977171	Other	Other
DDX11-AS1	-0.339783	0.227239	0.865194	Other	Other
LVRN	-0.339668	0.646815	0.981606	Other	Other
ZFAND4	-0.339651	0.108935	0.722508	Other	Other
UBE3D	-0.339629	0.0425092	0.529887	Other	Other
ZNF493	-0.339299	0.0473997	0.558207	Other	Other
MIR1299	-0.339061	0.757482	0.989916	Other	Other
RPL5P4	-0.338944	0.569162	0.972353	Other	Other
PIGF	-0.338741	0.0142047	0.331773	Other	Other
NPTN-IT1	-0.338388	0.301488	0.902641	Other	Other
YBX2	-0.338363	0.358381	0.929593	Other	Other
ADAMTS1	-0.337946	0.492895	0.962125	Other	Other
ARHGAP42	-0.337709	0.213995	0.851774	Other	Other
MMP16	-0.337647	0.00199488	0.105155	Other	Other
PRRG1	-0.337402	0.00774935	0.233421	Other	Other
SOD2-OT1	-0.337365	0.363495	0.931709	Other	Other
LOC102723663	-0.336839	0.365155	0.932256	Other	Other
MRO	-0.336732	0.209761	0.848428	Other	Other
ZNF565	-0.336626	0.410261	0.948301	Other	Other
DTX2	-0.336146	0.462203	0.957927	Other	Other
LOC105370689	-0.33603	0.350415	0.926858	Other	Other
KLF9	-0.335895	0.0662202	0.614513	Other	Other
DXO	-0.335749	0.353054	0.927849	Other	Other
RNF217-AS1	-0.335652	0.538506	0.967421	Other	Other
CYSTM1	-0.335164	0.168469	0.811603	Other	Other
MNS1	-0.334725	0.151204	0.782745	Other	Other
C2orf88	-0.334704	0.164037	0.805456	Other	Other
RAB6B	-0.334626	0.113921	0.732238	Other	Other
EEF1A1P19	-0.334517	0.442594	0.952664	Other	Other
LINC00539	-0.334495	0.252524	0.878478	Other	Other
CARD19	-0.333946	0.28297	0.894867	Other	Other
PLS1	-0.333898	0.000268945	0.0249297	Other	Other
FN3K	-0.333841	0.545386	0.967421	Other	Other
RPS3AP5	-0.333739	0.635464	0.979634	Other	Other
GPRC6A	-0.333582	0.733415	0.989916	Other	Other
NSMCE1-DT	-0.333556	0.562743	0.970858	Other	Other
RIBC2	-0.33284	0.364228	0.93199	Other	Other
MANBA	-0.332768	0.0297775	0.46177	Other	Other
CCDC102B	-0.332549	0.601443	0.976607	Other	Other
LOC122539214	-0.332447	0.568689	0.972353	Other	Other
KCNK12	-0.331524	0.111006	0.726241	Other	Other
FAM162A	-0.331491	0.0113928	0.29472	Other	Other
RGS2	-0.331236	0.247472	0.876545	Other	Other
TWF2-DT	-0.331055	0.554736	0.969858	Other	Other
LGR4	-0.330564	0.0024916	0.120222	Other	Other
SNORD66	-0.330353	0.659591	0.9832	Other	Other
RPL7P9	-0.329933	0.350643	0.926858	Other	Other
MTRF1	-0.329878	0.0016611	0.0909879	Other	Other
ADGRL2	-0.32972	0.0127893	0.31396	Other	Other
LINC01694	-0.329674	0.156317	0.793285	Other	Other
PDPK2P	-0.32957	0.560389	0.970396	Other	Other
ZNF717	-0.32945	0.0129745	0.315865	Other	Other
POLR1B	-0.328871	9.9911e-06	0.00183075	Other	Other
DCAF4	-0.328837	0.00709342	0.224193	Other	Other
CHORDC1	-0.328762	0.000456395	0.0353007	Other	Other
FKBPL	-0.328534	0.69226	0.988521	Other	Other
RN7SKP227	-0.328461	0.604106	0.976607	Other	Other
PLAC1	-0.328408	0.109268	0.723372	Other	Other
TUBAP2	-0.328374	0.555626	0.970396	Other	Other
LOC124907968	-0.328372	0.64432	0.980947	Other	Other
LNCRNA-IUR	-0.32805	0.409065	0.947743	Other	Other
LOC100129203	-0.32805	0.409065	0.947743	Other	Other
SLC43A1	-0.328043	0.0389383	0.511788	Other	Other
MIR1244-3	-0.327883	0.751651	0.989916	Other	Other
LOC124904611	-0.327807	0.661248	0.98347	Other	Other
MIR9-1HG	-0.327786	0.394454	0.946727	Other	Other
KCNJ10	-0.32767	0.650918	0.98269	Other	Other
LINC01376	-0.327499	0.575982	0.974585	Other	Other
NDUFA4L2	-0.327418	0.382921	0.940085	Other	Other
LINC02901	-0.327301	0.333093	0.920943	Other	Other
SNORA38B	-0.327283	0.67734	0.986247	Other	Other
ERICH2	-0.326666	0.613948	0.977802	Other	Other
JUNB	-0.326581	0.109674	0.723885	Other	Other
LIPT2-AS1	-0.326293	0.107626	0.719315	Other	Other
RAB33A	-0.326272	0.538029	0.967421	Other	Other
SLC25A19	-0.326077	0.0245081	0.426691	Other	Other
RHOB	-0.32605	6.09577e-06	0.00125102	Other	Other
MCMDC2	-0.325874	0.385205	0.940085	Other	Other
NPR2	-0.325867	0.201014	0.838938	Other	Other
SLC39A10	-0.325544	0.000249675	0.0241698	Other	Other
C3orf33	-0.324938	0.112022	0.727224	Other	Other
C5orf34	-0.324716	0.0366475	0.499326	Other	Other
SNHG4	-0.324669	0.000140869	0.0158388	Other	Other
NCKAP5-AS2	-0.324318	0.234317	0.87394	Other	Other
ZCCHC8	-0.324013	0.00494167	0.183725	Other	Other
FSIP1	-0.323799	0.465771	0.957927	Other	Other
RN7SL3	-0.323535	7.94896e-05	0.0104573	Other	Other
KLHL31	-0.32324	0.194982	0.833635	Other	Other
PAK5	-0.323195	0.201411	0.83946	Other	Other
PLIN1	-0.323016	0.725603	0.989916	Other	Other
A1BG-AS1	-0.322545	0.513004	0.964332	Other	Other
ACP6	-0.322418	0.00493715	0.183725	Other	Other
TIGD4	-0.322392	0.260811	0.885467	Other	Other
PLGLB1	-0.322379	0.63734	0.979634	Other	Other
VASH1	-0.322313	0.524972	0.965739	Other	Other
RPSAP44	-0.321882	0.674957	0.985963	Other	Other
SLC4A11	-0.321807	0.66567	0.983682	Other	Other
NMI	-0.321491	0.724452	0.989916	Other	Other
MTHFD1L	-0.321243	0.00432737	0.168718	Other	Other
OR7E38P	-0.320741	0.704444	0.98933	Other	Other
MRPL50	-0.320459	0.00403807	0.160355	Other	Other
TCF12-DT	-0.320388	0.615652	0.978185	Other	Other
NUDCD1	-0.320333	0.000417317	0.0341667	Other	Other
C18orf54	-0.320295	0.012566	0.312014	Other	Other
CCDC190	-0.32024	0.744592	0.989916	Other	Other
CGRRF1	-0.320115	0.0293262	0.460132	Other	Other
METTL5P2	-0.320093	0.481916	0.960215	Other	Other
PRR5L	-0.319746	0.599012	0.976607	Other	Other
AMH	-0.319686	0.705787	0.98933	Other	Other
LAMC2	-0.31959	0.594958	0.976122	Other	Other
ZNF343	-0.31949	0.0103486	0.280453	Other	Other
MAX	-0.319443	0.00201027	0.105604	Other	Other
RWDD3-DT	-0.319401	0.621158	0.978396	Other	Other
BEND6	-0.319021	0.330218	0.918391	Other	Other
FAM185A	-0.318926	0.110343	0.72595	Other	Other
RUSF1-DT	-0.318744	0.664675	0.983682	Other	Other
MEF2C	-0.318667	0.00206145	0.106835	Other	Other
TUBD1	-0.318519	0.0212299	0.401999	Other	Other
RNASEH1-DT	-0.318281	0.00535771	0.190849	Other	Other
DNAL1	-0.317267	0.0316431	0.470946	Other	Other
ZNF503-AS2	-0.316918	0.237824	0.87394	Other	Other
GREB1L	-0.316703	0.303964	0.902641	Other	Other
ZNF691-DT	-0.316647	0.0268761	0.44055	Other	Other
DNAJC27-AS1	-0.316565	0.554768	0.969858	Other	Other
DNAJB4	-0.316463	0.0228185	0.414178	Other	Other
SNHG32	-0.316309	0.365669	0.932256	Other	Other
NHP2	-0.3157	0.0197987	0.388207	HALLMARK_MYC_TARGETS_V1	Other
TMEM186	-0.315592	0.0754061	0.644733	Other	Other
ARHGAP23	-0.315538	0.612551	0.977742	Other	Other
PRKAR2B	-0.315374	0.0555275	0.588188	Other	Other
LOC101926907	-0.315093	0.746856	0.989916	Other	Other
ZNF584	-0.314966	0.0405461	0.522247	Other	Other
ITPR1	-0.314957	0.104791	0.712925	Other	Other
CABLES1	-0.314892	0.129563	0.753422	Other	Other
RPA4	-0.314867	0.620713	0.978396	Other	Other
OSTN	-0.314858	0.0309916	0.468405	Other	Other
CBLL1	-0.314843	0.00751283	0.230354	Other	Other
PPT2	-0.314535	0.643234	0.980521	Other	Other
RAB3C	-0.31448	0.157048	0.794898	Other	Other
APOBEC4	-0.314252	0.681885	0.987451	Other	Other
SHLD2	-0.313976	0.000769767	0.0517391	Other	Other
MIR4500HG	-0.313764	0.632305	0.979634	Other	Other
SNORA5A	-0.313532	0.396768	0.946727	Other	Other
SUPT16HP1	-0.313254	0.434908	0.952108	Other	Other
PLA2G4A	-0.313129	0.00052094	0.0387358	Other	Other
ALKBH8	-0.312951	0.00396991	0.159543	Other	Other
RTN4R	-0.312644	0.33207	0.920444	Other	Other
COL7A1	-0.312475	0.0452592	0.546455	Other	Other
TXNL4B	-0.312425	0.0171621	0.363293	Other	Other
ARMC6	-0.312173	0.00893229	0.25555	Other	Other
DNAJB2	-0.311669	0.0400028	0.519098	Other	Other
SPINK2	-0.311645	0.605635	0.976607	Other	Other
PHYHIPL	-0.31162	0.67192	0.984877	Other	Other
ZNF546	-0.311503	0.0546768	0.584841	Other	Other
NOA1	-0.311363	0.00697606	0.22231	Other	Other
CDK8	-0.311176	0.000136155	0.0155237	Other	Other
DANCR	-0.311043	0.00113995	0.0693522	Other	Other
DDX31	-0.31086	0.00723942	0.225765	Other	Other
HEATR1	-0.310596	0.00021558	0.0221214	Other	Other
DELEC1	-0.31057	0.715714	0.989916	Other	Other
ERICH6-AS1	-0.310411	0.522406	0.965739	Other	Other
HNRNPA1P27	-0.310387	0.7616	0.989916	Other	Other
CAMK2B	-0.310284	0.201102	0.839058	Other	Other
SLC8A1-AS1	-0.310251	0.681554	0.987451	Other	Other
MATN1-AS1	-0.310243	0.56295	0.970861	Other	Other
BCAS4	-0.310238	0.433143	0.952108	Other	Other
DDIT3	-0.310031	0.03585	0.49356	Other	Other
CA7	-0.309925	0.693968	0.988575	Other	Other
TSC22D3	-0.309745	0.0178359	0.369417	Other	Other
ABCB8	-0.309629	0.0292397	0.459382	Other	Other
LOC124901185	-0.30874	0.350998	0.927018	Other	Other
FBXO38-DT	-0.30874	0.350998	0.927018	Other	Other
PKD1L3	-0.308695	0.710013	0.989916	Other	Other
LINC01003	-0.308629	0.276262	0.890518	Other	Other
SLC19A2	-0.308625	0.00824876	0.242763	Other	Other
PGK1	-0.308545	3.77074e-05	0.00573328	HALLMARK_MYC_TARGETS_V1	Other
SVIL	-0.308475	0.289956	0.899256	Other	Other
RPL7P1	-0.308137	0.542178	0.967421	Other	Other
CASC11	-0.307842	0.00484427	0.181861	Other	Other
DUS2	-0.307822	0.0561481	0.590375	Other	Other
CIMIP2B	-0.307803	0.76484	0.989916	Other	Other
NTS	-0.307752	0.717858	0.989916	Other	Other
LINC02018	-0.307638	0.580766	0.974585	Other	Other
ZC3H12A	-0.307405	0.373807	0.936903	Other	Other
POLL	-0.307393	0.0291748	0.459382	Other	Other
RASA3	-0.307324	0.31372	0.90988	Other	Other
C1QBP	-0.306599	0.000485378	0.0369849	HALLMARK_MYC_TARGETS_V1	Other
ZNF14	-0.30652	0.173243	0.812425	Other	Other
FGFR4	-0.306332	0.0667433	0.614789	Other	Other
SLC5A8	-0.306086	0.770766	0.989916	Other	Other
ZSCAN22	-0.305828	0.172806	0.812425	Other	Other
LINC01465	-0.305821	0.541575	0.967421	Other	Other
MXI1	-0.304896	0.00061975	0.0431638	Other	Other
PDE4A	-0.304881	0.270991	0.889111	Other	Other
DPH6	-0.304765	0.0270475	0.441948	Other	Other
AVPI1	-0.304691	0.252707	0.878478	Other	Other
DOCK7-DT	-0.304525	0.770629	0.989916	Other	Other
WNK4	-0.304523	0.498453	0.962125	Other	Other
TOP6BL	-0.30431	0.284497	0.8958	Other	Other
ZNF516-AS1	-0.303963	0.267968	0.887957	Other	Other
SLC22A4	-0.303956	0.635495	0.979634	Other	Other
PGAP2	-0.303691	0.0672914	0.617621	Other	Other
DYNC1I2P1	-0.303642	0.696811	0.989224	Other	Other
RNF144B	-0.303601	0.271666	0.889111	Other	Other
ZNF79	-0.303563	0.0731739	0.635211	Other	Other
NTMT1	-0.303471	0.0722444	0.634063	Other	Other
ZNF470	-0.303111	0.216629	0.855367	Other	Other
RAPGEF5	-0.302908	0.0728397	0.634496	Other	Other
EFNA1	-0.302799	0.128929	0.753405	Other	Other
PREPL	-0.302081	0.000366195	0.0308004	Other	Other
ETNPPL	-0.301916	0.797864	0.992221	Other	Other
PIGP	-0.301784	0.139578	0.766633	Other	Other
CDK3	-0.301694	0.6888	0.987916	Other	Other
MLIP	-0.301516	0.491088	0.962125	Other	Other
MLIP-IT1	-0.301516	0.491088	0.962125	Other	Other
LOC101927189	-0.301516	0.491088	0.962125	Other	Other
ZNF552	-0.301437	0.117161	0.734478	Other	Other
PDLIM5	-0.301371	0.0155494	0.344865	Other	Other
MARS2	-0.301324	0.0110456	0.28914	Other	Other
TMEM67	-0.300964	0.192832	0.830926	Other	Other
ZNF23	-0.300889	0.384571	0.940085	Other	Other
TMEM79	-0.300738	0.26906	0.88901	Other	Other
NRAV	-0.300507	0.168614	0.811885	Other	Other
SLC10A5	-0.300065	0.544658	0.967421	Other	Other
POLR1G	-0.299846	0.074551	0.641773	Other	Other
PPP1R3G	-0.299662	0.689753	0.987916	Other	Other
MED7	-0.29945	0.0765743	0.645733	Other	Other
ARHGAP44	-0.29939	0.486716	0.962125	Other	Other
ABI3BP	-0.299331	0.442115	0.952664	Other	Other
HERPUD2-AS1	-0.299252	0.112798	0.730107	Other	Other
MGA	-0.299027	4.32967e-05	0.00640791	Other	Other
HSPA8	-0.298976	0.000822294	0.0540887	Other	Other
MEST	-0.298655	0.676487	0.986194	Other	Other
C14orf119	-0.29858	0.00286516	0.133964	Other	Other
C1RL-AS1	-0.298559	0.801831	0.993316	Other	Other
CHGB	-0.298546	0.64729	0.981734	Other	Other
PDE3B	-0.298181	0.0282573	0.452374	Other	Other
CFTR	-0.297619	0.78744	0.990816	Other	Other
PFAS	-0.297309	0.000329788	0.0286785	Other	Other
ATIC	-0.296878	0.0582179	0.595013	Other	Other
SNORA79B	-0.296605	0.123792	0.74778	Other	Other
SLITRK5	-0.296321	0.204394	0.841408	Other	Other
GFOD1	-0.296317	0.0488234	0.56503	Other	Other
TNFRSF19	-0.295628	0.00391809	0.157872	Other	Other
TRIM46	-0.295577	0.356409	0.929236	Other	Other
HTRA2	-0.295113	0.0157237	0.347508	Other	Other
WDR17	-0.295096	0.053563	0.582617	Other	Other
FASTKD3	-0.294942	0.0340551	0.485871	Other	Other
LINC01797	-0.294898	0.730701	0.989916	Other	Other
TRMT10C	-0.294602	0.00016121	0.0174743	Other	Other
ZFHX4	-0.294537	0.0222071	0.411822	Other	Other
NEK8	-0.294403	0.54364	0.967421	Other	Other
ZNF66	-0.294305	0.648312	0.981839	Other	Other
RBM43	-0.294277	0.473787	0.958248	Other	Other
UBE2F	-0.294167	0.064304	0.6121	Other	Other
CTF1	-0.293968	0.700959	0.98933	Other	Other
MTND1P8	-0.293844	0.777924	0.990061	Other	Other
SPX	-0.293826	0.589821	0.975109	Other	Other
ZBTB41	-0.293692	0.00353242	0.149131	Other	Other
TAF4B	-0.293103	0.000446286	0.0353007	Other	Other
RNVU1-3	-0.29307	0.530474	0.966266	Other	Other
MDN1	-0.292974	2.53897e-05	0.00415742	Other	Other
C1orf53	-0.29295	0.606936	0.976607	Other	Other
DEPDC4	-0.292912	0.320286	0.91414	Other	Other
STX1B	-0.292494	0.611693	0.977171	Other	Other
PAFAH2	-0.292472	0.200537	0.838899	Other	Other
CARD14	-0.292443	0.583231	0.975109	Other	Other
LDHA	-0.292422	1.56038e-06	0.000421358	HALLMARK_MYC_TARGETS_V1	Other
HSPE1	-0.292404	0.00180641	0.0968787	HALLMARK_MYC_TARGETS_V1	HALLMARK_MYC_TARGETS_V2
PKD1P6	-0.292291	0.147535	0.776286	Other	Other
RXYLT1	-0.292158	0.0254485	0.431984	Other	Other
LINC01590	-0.29204	0.0430233	0.532755	Other	Other
SMIM8	-0.29204	0.0430233	0.532755	Other	Other
LOC728392	-0.291832	0.429266	0.952108	Other	Other
LOC124900388	-0.291832	0.429266	0.952108	Other	Other
AK6	-0.291796	0.129082	0.753422	Other	Other
KYAT1	-0.291652	0.603837	0.976607	Other	Other
PLPPR3	-0.291391	0.751753	0.989916	Other	Other
MRM1	-0.291246	0.532345	0.966266	Other	Other
GASK1B	-0.291207	0.0221166	0.410943	Other	Other
WDR5B-DT	-0.290991	0.281854	0.894679	Other	Other
INSIG1	-0.290918	0.000543172	0.0395015	Other	Other
PHACTR2-AS1	-0.290697	0.770029	0.989916	Other	Other
TRMT13	-0.29046	0.00610111	0.207294	Other	Other
MRPS23	-0.290059	0.000955114	0.0607484	Other	Other
PLS3-AS1	-0.290003	0.206993	0.844878	Other	Other
LOC105379428	-0.289596	0.436105	0.952108	Other	Other
LOC101930100	-0.289596	0.436105	0.952108	Other	Other
TERT	-0.289509	0.162009	0.802167	Other	Other
PSPH	-0.289461	0.00334353	0.145989	Other	Other
RPUSD4	-0.289443	0.0052302	0.188092	Other	Other
SLC7A5	-0.289435	0.00032079	0.028377	Other	Other
TRIM16	-0.289394	0.208096	0.846684	Other	Other
PODXL	-0.289303	0.026314	0.43756	Other	Other
FCHO1	-0.289106	0.545122	0.967421	Other	Other
IGF2R	-0.289005	0.347199	0.926198	Other	Other
PDE6C	-0.288864	0.68561	0.987554	Other	Other
SLC7A2	-0.288553	0.000514201	0.0384203	Other	Other
SNHG10	-0.288464	0.16632	0.808278	Other	Other
FASTKD5	-0.28805	0.00179375	0.0967528	Other	Other
CCNO	-0.288006	0.643797	0.980611	Other	Other
CEBPB	-0.287838	0.171546	0.812425	Other	Other
CADM2	-0.287832	0.529058	0.9661	Other	Other
WDR46	-0.287668	0.0194792	0.383897	Other	Other
CHD5	-0.287495	0.785627	0.990816	Other	Other
SNORD11	-0.287001	0.637032	0.979634	Other	Other
LINC02043	-0.28681	0.286974	0.897787	Other	Other
PLEKHB2	-0.286626	0.00662922	0.2171	Other	Other
SRP14-DT	-0.286217	0.142314	0.768912	Other	Other
LRRC20	-0.28619	0.0754813	0.644733	Other	Other
SLC25A30	-0.286069	0.0265926	0.438847	Other	Other
FOXN4	-0.285558	0.256167	0.880902	Other	Other
TIAM2	-0.285479	0.131864	0.75803	Other	Other
BICC1	-0.285062	0.163358	0.804451	Other	Other
THOC1	-0.285003	0.00552889	0.192972	Other	Other
DNAJC30	-0.284667	0.352971	0.927849	Other	Other
SRGAP1	-0.284624	0.176678	0.815513	Other	Other
LINC02381	-0.284431	0.637394	0.979634	Other	Other
GAL	-0.284419	0.15631	0.793285	Other	Other
MAGEB6	-0.284122	0.739025	0.989916	Other	Other
RNU6-387P	-0.283999	0.77092	0.989916	Other	Other
ZFP14	-0.28388	0.0576836	0.593785	Other	Other
PXN-AS1	-0.283861	0.375663	0.937666	Other	Other
TMED6	-0.283652	0.505904	0.962125	Other	Other
ZNF471	-0.283565	0.549641	0.968261	Other	Other
PACSIN1	-0.283296	0.716145	0.989916	Other	Other
CWF19L1	-0.283204	0.0128357	0.314097	Other	Other
TMEM30A-DT	-0.283169	0.359642	0.930481	Other	Other
SOSTDC1	-0.283168	0.328774	0.916663	Other	Other
LONRF3	-0.283131	0.0878195	0.675173	Other	Other
R3HCC1L	-0.283073	0.0376726	0.502757	Other	Other
CC2D2B	-0.283039	0.529786	0.966266	Other	Other
CBLL1-AS1	-0.283026	0.50847	0.962329	Other	Other
SUCLG1	-0.282892	0.000751222	0.0509375	Other	Other
MIR23B	-0.282733	0.805972	0.994423	Other	Other
RHOQ-AS1	-0.282662	0.580745	0.974585	Other	Other
PTDSS1	-0.282566	0.000128396	0.0147483	Other	Other
SELENOI	-0.282563	7.16422e-05	0.00975377	Other	Other
CARD8-AS1	-0.282517	0.57627	0.974585	Other	Other
XPOTP1	-0.282381	0.69463	0.988695	Other	Other
CPED1	-0.282328	0.00074712	0.0508835	Other	Other
ALDH1A2	-0.281904	0.564186	0.971233	Other	Other
ZNF354B	-0.281376	0.102355	0.707787	Other	Other
H2BC26	-0.28131	0.0460561	0.550746	Other	Other
PITPNA-AS1	-0.281281	0.554626	0.969858	Other	Other
MTERF3	-0.281225	0.0116753	0.300011	Other	Other
MAIP1	-0.281006	0.067618	0.618755	Other	Other
KCNJ8	-0.280869	0.0178467	0.369417	Other	Other
LINC00612	-0.280854	0.585908	0.975109	Other	Other
CAD	-0.280684	0.00134943	0.0790999	HALLMARK_MYC_TARGETS_V1	Other
CIPC	-0.280463	0.00426156	0.167759	Other	Other
CABYR	-0.280379	0.552446	0.969332	Other	Other
HERC2P6	-0.279897	0.769007	0.989916	Other	Other
SNHG8	-0.279845	0.0126228	0.312014	Other	Other
KCNJ14	-0.279676	0.710483	0.989916	Other	Other
PUS7L	-0.279675	9.8712e-05	0.012155	Other	Other
RPL26	-0.27962	0.00156407	0.0875427	Other	Other
PTPN22	-0.279598	0.76797	0.989916	Other	Other
SNHG19	-0.279564	0.0595954	0.601109	Other	Other
CYP1B1	-0.279413	0.420205	0.951286	Other	Other
PCK2	-0.279404	0.0584712	0.596809	Other	Other
DHX34	-0.279139	0.0148282	0.338578	Other	Other
EFCAB11	-0.278912	0.248002	0.876545	Other	Other
TMEM51-AS1	-0.278805	0.412613	0.948468	Other	Other
LOC105371414	-0.278786	0.326596	0.915962	Other	Other
LOC124903757	-0.278786	0.326596	0.915962	Other	Other
KCNQ4	-0.27872	0.30024	0.902641	Other	Other
LYPLAL1	-0.278515	0.0663004	0.614513	Other	Other
SERPINB5	-0.2785	0.570963	0.972893	Other	Other
LYAR	-0.278423	0.00428784	0.168342	Other	Other
DOCK6	-0.278158	0.150626	0.781697	Other	Other
KIF9	-0.277897	0.378267	0.938169	Other	Other
PIGZ	-0.277892	0.553888	0.969858	Other	Other
LHX4	-0.277801	0.23676	0.87394	Other	Other
GRPEL1	-0.277793	0.000945167	0.0603652	Other	Other
FAM76A	-0.277688	0.0623495	0.609097	Other	Other
LINC02572	-0.27743	0.556721	0.970396	Other	Other
KLF2	-0.277321	0.428274	0.952108	Other	Other
LYRM4	-0.27731	0.00631706	0.210788	Other	Other
YJEFN3	-0.277291	0.489328	0.962125	Other	Other
APIP	-0.277234	0.399624	0.946727	Other	Other
ZNF518B	-0.277199	0.028892	0.457874	Other	Other
MILIP	-0.276963	0.330673	0.918391	Other	Other
GPR63	-0.276901	0.100723	0.705549	Other	Other
TIMM9	-0.276695	0.0407269	0.522324	Other	Other
GGCT	-0.276671	0.0260667	0.436341	Other	Other
TRPV1	-0.276479	0.350603	0.926858	Other	Other
ENTREP3	-0.27646	0.298508	0.902641	Other	Other
COLEC11	-0.275792	0.256738	0.882058	Other	Other
WDR25	-0.275693	0.249767	0.876545	Other	Other
TASOR2	-0.275554	0.000102633	0.0125376	Other	Other
ABCD2	-0.275408	0.237664	0.87394	Other	Other
HHEX	-0.275352	0.534507	0.967328	Other	Other
MCOLN2	-0.275318	0.0218239	0.408158	Other	Other
CBR1	-0.275159	0.00763998	0.231237	Other	Other
BBS1	-0.275118	0.504464	0.962125	Other	Other
DGKE	-0.274965	0.00611432	0.207294	Other	Other
RBM15-AS1	-0.274928	0.496444	0.962125	Other	Other
C14orf28	-0.274883	0.379596	0.938169	Other	Other
PKIA-AS1	-0.274797	0.311765	0.908499	Other	Other
ZNF573	-0.274465	0.176637	0.815513	Other	Other
NOC3L	-0.274331	0.00121917	0.0733025	Other	Other
KCNIP4	-0.273805	0.754556	0.989916	Other	Other
PER2	-0.273753	0.0740852	0.63991	Other	Other
RAP2C-AS1	-0.273326	0.343136	0.925108	Other	Other
ACBD7	-0.273185	0.0260736	0.436341	Other	Other
TENT5A	-0.273072	0.0506182	0.570049	Other	Other
HSPH1	-0.272955	0.00096882	0.0613666	Other	Other
DNAH12	-0.272696	0.527646	0.965739	Other	Other
UBE2B	-0.272424	0.0377776	0.503088	Other	Other
PGBD4	-0.27227	0.0344178	0.487786	Other	Other
RARB	-0.272223	0.0203979	0.394428	Other	Other
GPR135	-0.27206	0.249281	0.876545	Other	Other
PMFBP1	-0.272022	0.340316	0.925108	Other	Other
WDR91	-0.271948	0.180078	0.818015	Other	Other
HSD17B1-AS1	-0.271872	0.448632	0.954019	Other	Other
FUT4	-0.271738	0.316416	0.910844	Other	Other
FLRT1	-0.271687	0.625671	0.979584	Other	Other
RPL18AP13	-0.27167	0.687853	0.987916	Other	Other
ND4L	-0.271482	0.00204914	0.106835	Other	Other
NPIPB12	-0.271475	0.751134	0.989916	Other	Other
PTAR1	-0.271389	8.52823e-05	0.0109389	Other	Other
GRPEL2-AS1	-0.271376	0.784978	0.990816	Other	Other
LRFN3	-0.27123	0.385256	0.940085	Other	Other
YARS2	-0.271095	0.0325819	0.476452	Other	Other
DHCR7-DT	-0.270988	0.251844	0.878263	Other	Other
RALGAPA1P1	-0.27082	0.498966	0.962125	Other	Other
NBEAL2	-0.270752	0.00149853	0.0860647	Other	Other
CYTOR	-0.27068	0.596027	0.976607	Other	Other
MRPS9-AS1	-0.270603	0.676135	0.986194	Other	Other
GPNMB	-0.270523	0.132747	0.759287	Other	Other
PPFIBP2	-0.270352	0.220268	0.860935	Other	Other
ZNF221	-0.270239	0.347102	0.926198	Other	Other
PAAF1	-0.270165	0.0422472	0.529887	Other	Other
APOE	-0.270159	0.648444	0.981839	Other	Other
RPS18P5	-0.269938	0.433323	0.952108	Other	Other
WDR35	-0.269854	0.00576373	0.198025	Other	Other
NLN	-0.269801	0.00302082	0.137921	Other	Other
LOC105370525	-0.269618	0.714096	0.989916	Other	Other
TMEM60	-0.269579	0.113084	0.731036	Other	Other
IFNG-AS1	-0.269496	0.668965	0.983848	Other	Other
FKBP2	-0.269369	0.749394	0.989916	Other	Other
SCLY	-0.26932	0.204328	0.841408	Other	Other
OPRD1	-0.269291	0.739111	0.989916	Other	Other
BCDIN3D-AS1	-0.269224	0.32209	0.915663	Other	Other
MINCR	-0.269213	0.263034	0.885624	Other	Other
PPIL6	-0.26908	0.45194	0.955279	Other	Other
GPC5	-0.269075	0.703142	0.98933	Other	Other
SPAG8	-0.268951	0.759332	0.989916	Other	Other
EOLA1-DT	-0.268818	0.68096	0.987316	Other	Other
CUTA	-0.268779	0.134252	0.762029	Other	Other
LOC644656	-0.268569	0.296674	0.902641	Other	Other
ZNRF2	-0.268522	0.116943	0.734088	Other	Other
DSC1	-0.26852	0.167438	0.810186	Other	Other
MBTD1	-0.268268	0.000577177	0.0409397	Other	Other
IKZF2	-0.268226	0.0340321	0.485871	Other	Other
H4C2	-0.268206	0.00179777	0.0967528	Other	Other
CCDC134	-0.267436	0.0486615	0.564304	Other	Other
EDEM3	-0.267291	0.00327901	0.145448	Other	Other
POLI	-0.267238	0.0131778	0.316549	Other	Other
SLC11A2	-0.266683	0.00102532	0.0644152	Other	Other
CD38	-0.266496	0.708041	0.989916	Other	Other
LOC100652758	-0.266307	0.567596	0.972353	Other	Other
SRPRB	-0.266298	0.00064943	0.0450271	Other	Other
ICA1	-0.265785	0.128452	0.752269	Other	Other
PCDH18	-0.265605	0.0676535	0.618755	Other	Other
GSTT2B	-0.265572	0.505477	0.962125	Other	Other
RPL22L1	-0.265374	0.00371754	0.153406	Other	Other
PLEKHM1	-0.265283	0.375902	0.937666	Other	Other
OSCP1	-0.265234	0.365616	0.932256	Other	Other
SEZ6L2	-0.265097	0.629095	0.979634	Other	Other
UTP25	-0.265033	0.00727462	0.225765	Other	Other
RAB29	-0.264909	0.0102601	0.280453	Other	Other
RPL15P3	-0.264909	0.591258	0.975109	Other	Other
ND2	-0.264866	0.00212557	0.108585	Other	Other
PPARA	-0.264828	0.0410581	0.524454	Other	Other
RIOX2	-0.264701	0.0279865	0.451538	Other	Other
ZNF500	-0.2647	0.0795694	0.656588	Other	Other
RNF157-AS1	-0.264449	0.630052	0.979634	Other	Other
CHRNB1	-0.264386	0.460671	0.957927	Other	Other
CD80	-0.264327	0.752357	0.989916	Other	Other
GAR1	-0.264171	0.0919526	0.683329	Other	Other
SACS	-0.264047	0.000911616	0.0587096	Other	Other
ZNF506	-0.263905	0.314628	0.910141	Other	Other
STARD4	-0.263806	0.00368671	0.152954	Other	Other
TMEM179B	-0.263616	0.286923	0.897787	Other	Other
PROZ	-0.263576	0.595147	0.976122	Other	Other
POLR3G	-0.263323	0.0475577	0.558358	Other	Other
SDHD	-0.263249	0.0255637	0.433344	Other	Other
LRRC8D	-0.263176	0.04994	0.567973	Other	Other
COPS7A	-0.262771	0.00472084	0.179094	Other	Other
TMCC1-DT	-0.262712	0.00633469	0.210788	Other	Other
LOC105372401	-0.262206	0.583394	0.975109	Other	Other
LRRC8E	-0.26183	0.73762	0.989916	Other	Other
BBC3	-0.261794	0.459068	0.957609	Other	Other
PAK1IP1	-0.261725	0.0116316	0.299387	Other	Other
C18orf21	-0.261715	0.0711391	0.631108	Other	Other
SPTLC3	-0.261626	0.638033	0.979634	Other	Other
LRRIQ3	-0.261501	0.270517	0.88901	Other	Other
RPP25	-0.261288	0.0157363	0.347508	Other	Other
ZNF780B	-0.261184	0.020754	0.398809	Other	Other
DDX39B	-0.261176	0.741596	0.989916	Other	Other
RPS3AP6	-0.261089	0.367609	0.933395	Other	Other
ZNF783	-0.2609	0.0650133	0.613799	Other	Other
TMEM126B	-0.260897	0.020105	0.392213	Other	Other
EARS2	-0.260844	0.00334998	0.145989	Other	Other
DNAJB1	-0.260499	0.0127098	0.312507	Other	Other
GABRB2	-0.260352	0.695991	0.988871	Other	Other
LOC128125822	-0.260305	0.778911	0.990432	Other	Other
ANKHD1-DT	-0.260294	0.702496	0.98933	Other	Other
ZNF770	-0.260269	0.00290456	0.13466	Other	Other
ADSL	-0.260212	0.0492678	0.566293	Other	Other
CDC14A	-0.260159	0.0460552	0.550746	Other	Other
LINC02693	-0.260063	0.0390169	0.511976	Other	Other
PRTG	-0.260056	0.109261	0.723372	Other	Other
PRKAR2A-AS1	-0.25982	0.444619	0.953015	Other	Other
ZNF19	-0.25951	0.164545	0.806503	Other	Other
LOC124903710	-0.25951	0.164545	0.806503	Other	Other
COX6B2	-0.25933	0.784179	0.990816	Other	Other
SLC7A11	-0.259101	0.00316054	0.141416	Other	Other
CAMKK1	-0.259091	0.146464	0.774581	Other	Other
PAWR	-0.258991	0.00298567	0.137037	Other	Other
PSAT1	-0.258905	0.000252739	0.0243135	Other	Other
ATG4C	-0.25883	0.0334914	0.484492	Other	Other
FRMD6	-0.258816	0.0493923	0.566293	Other	Other
FOXD2	-0.258569	0.765634	0.989916	Other	Other
SLC25A24P2	-0.258545	0.769343	0.989916	Other	Other
SNORD14E	-0.258469	0.718212	0.989916	Other	Other
ST6GAL1	-0.258409	0.00640895	0.2126	Other	Other
C15orf40	-0.258218	0.0813119	0.660119	Other	Other
BAD	-0.258213	0.237015	0.87394	Other	Other
MB21D2	-0.258188	0.568963	0.972353	Other	Other
FARSA-AS1	-0.258138	0.743947	0.989916	Other	Other
WDCP	-0.258095	0.00719006	0.225765	Other	Other
BOLA3	-0.258009	0.0916342	0.683329	Other	Other
FASTKD1	-0.257881	0.00876836	0.252739	Other	Other
NFE2L1-DT	-0.257773	0.460297	0.957921	Other	Other
ARHGDIG	-0.257639	0.5886	0.975109	Other	Other
C2orf42	-0.257551	0.1951	0.833635	Other	Other
PROSER2	-0.257498	0.209428	0.84826	Other	Other
MGC32805	-0.257371	0.0320533	0.472819	Other	Other
PLGRKT	-0.25735	0.237838	0.87394	Other	Other
CHCHD4	-0.257349	0.0440496	0.538532	Other	Other
QPRT	-0.257241	0.0331043	0.481154	Other	Other
CASP10	-0.256916	0.111584	0.726241	Other	Other
ATF7IP2	-0.256889	0.0227781	0.414178	Other	Other
POP4	-0.25681	0.0502485	0.568329	Other	Other
FAM174A	-0.256597	0.301767	0.902641	Other	Other
RAPGEF3	-0.25647	0.508325	0.962329	Other	Other
RSL24D1	-0.256422	0.000592903	0.0418392	Other	Other
PCSK6	-0.256369	0.490422	0.962125	Other	Other
CRACR2B	-0.256277	0.275119	0.890518	Other	Other
METTL2A	-0.256213	0.00272251	0.128543	Other	Other
SHLD1	-0.256136	0.402612	0.947265	Other	Other
XPNPEP3	-0.256048	0.0726808	0.634496	Other	Other
MED27	-0.255999	0.210447	0.848428	Other	Other
ABCE1	-0.255953	0.000170014	0.0179236	HALLMARK_MYC_TARGETS_V1	Other
MTTP	-0.25565	0.521491	0.965739	Other	Other
RBM7	-0.255511	0.0776823	0.649829	Other	Other
FRMD5	-0.255479	0.078325	0.652429	Other	Other
ATP5MJ	-0.255335	0.0183843	0.376066	Other	Other
XKRX	-0.25528	0.209475	0.84826	Other	Other
MFSD12	-0.255245	0.106272	0.716228	Other	Other
KTN1-AS1	-0.255188	0.273809	0.890518	Other	Other
EMB	-0.255076	0.413763	0.948468	Other	Other
TPP1	-0.254921	0.120533	0.739139	Other	Other
TPRKB	-0.254843	0.0159875	0.350041	Other	Other
DNLZ	-0.254555	0.606998	0.976607	Other	Other
DDX21	-0.254483	0.000595295	0.0418392	HALLMARK_MYC_TARGETS_V1	Other
NDUFAF1	-0.254099	0.0474946	0.558251	Other	Other
LOC732229	-0.254038	0.749466	0.989916	Other	Other
BRI3BP	-0.253804	0.0135409	0.321143	Other	Other
CLN3	-0.253622	0.458119	0.956897	Other	Other
PLCXD2	-0.253389	0.0411308	0.524788	Other	Other
TMEM70	-0.253249	0.0305146	0.468308	Other	Other
PRORP	-0.253243	0.190588	0.829382	Other	Other
UTP23	-0.252918	0.0122522	0.309604	Other	Other
C3orf80	-0.252883	0.612856	0.977802	Other	Other
HRK	-0.25284	0.267151	0.887794	Other	Other
SND1-IT1	-0.252752	0.525395	0.965739	Other	Other
DNASE1L2	-0.252699	0.506671	0.962125	Other	Other
DDN-AS1	-0.252577	0.492094	0.962125	Other	Other
FTL	-0.252525	0.00438147	0.170246	Other	Other
SLC9A1	-0.25251	0.389054	0.943577	Other	Other
LOC124906712	-0.252463	0.642002	0.979777	Other	Other
INTS9	-0.252307	0.117469	0.734478	Other	Other
PIWIL2-DT	-0.252287	0.740373	0.989916	Other	Other
TNFRSF10A-DT	-0.252223	0.444735	0.953015	Other	Other
USHBP1	-0.252222	0.724307	0.989916	Other	Other
NAT1	-0.252179	0.183344	0.821912	Other	Other
SNORD70	-0.251873	0.727534	0.989916	Other	Other
ARMC12	-0.251801	0.626372	0.979634	Other	Other
SH2D2A	-0.251635	0.566675	0.972353	Other	Other
RPL7AP66	-0.251529	0.733817	0.989916	Other	Other
TRIM27	-0.251447	0.109455	0.723372	Other	Other
TMEM92	-0.251431	0.421021	0.951817	Other	Other
DOK3	-0.251262	0.558786	0.970396	Other	Other
TBC1D17	-0.251118	0.174869	0.814806	Other	Other
RPS6KL1	-0.251106	0.141401	0.768912	Other	Other
EFCAB8	-0.250787	0.125444	0.748346	Other	Other
RGS16	-0.250685	0.102147	0.707672	Other	Other
ZNF789	-0.250645	0.0927518	0.685505	Other	Other
RPS20P33	-0.2505	0.784208	0.990816	Other	Other
GTF2H2	-0.25019	0.0884131	0.677182	Other	Other
GTF2H2C	-0.25019	0.0884131	0.677182	Other	Other
NME1	-0.249898	0.00371003	0.153406	HALLMARK_MYC_TARGETS_V1	Other
PUS3	-0.249818	0.0766021	0.645733	Other	Other
ZNF283	-0.249573	0.155394	0.791471	Other	Other
FZD5	-0.249569	0.125047	0.748346	Other	Other
LOC124902904	-0.249456	0.755771	0.989916	Other	Other
H1-2	-0.249245	0.00522743	0.188092	Other	Other
NME9	-0.24911	0.461075	0.957927	Other	Other
RSPH4A	-0.248985	0.644578	0.980956	Other	Other
CYP39A1	-0.248758	0.255853	0.880611	Other	Other
COX10	-0.248747	0.058637	0.598106	Other	Other
PES1	-0.248741	0.000804309	0.0533617	Other	HALLMARK_MYC_TARGETS_V2
PLEKHA1	-0.248622	0.0310925	0.468405	Other	Other
TRIM17	-0.248593	0.56601	0.972108	Other	Other
SORD	-0.248216	0.0126539	0.312014	Other	HALLMARK_MYC_TARGETS_V2
AIMP2	-0.248213	0.074597	0.64179	HALLMARK_MYC_TARGETS_V1	HALLMARK_MYC_TARGETS_V2
WDR36	-0.247911	0.00271136	0.12841	Other	Other
FBXL18	-0.24791	0.287462	0.898119	Other	Other
XPO5	-0.247795	0.00252463	0.121057	Other	Other
GALNT5	-0.247781	0.308806	0.906384	Other	Other
CETN2	-0.247499	0.0112199	0.292707	Other	Other
TEAD4	-0.247283	0.0804016	0.657534	Other	Other
APOO	-0.247247	0.0692924	0.625588	Other	Other
WWC1	-0.247227	0.0159787	0.350041	Other	Other
SDHB	-0.247225	0.00398653	0.159793	Other	Other
ARL6IP4	-0.246982	0.736163	0.989916	Other	Other
ECHDC1	-0.246749	0.0292486	0.459382	Other	Other
SLC39A14	-0.246576	0.000450363	0.0353007	Other	Other
IQCK	-0.246506	0.564751	0.97139	Other	Other
PGLYRP1	-0.246256	0.777645	0.989916	Other	Other
URB1	-0.246225	0.0235231	0.420247	Other	Other
RB1-DT	-0.246204	0.659299	0.9832	Other	Other
SLC17A7	-0.246119	0.792573	0.991087	Other	Other
IGSF6	-0.246093	0.427829	0.952108	Other	Other
SMIM29	-0.245965	0.42569	0.952108	Other	Other
ATXN1	-0.245956	0.0951122	0.691837	Other	Other
NUTM2A-AS1	-0.245947	0.0623659	0.609097	Other	Other
LOC100506207	-0.245935	0.221253	0.862271	Other	Other
LOC102724019	-0.245641	0.589078	0.975109	Other	Other
LOC100422526	-0.245566	0.632799	0.979634	Other	Other
MEIS1	-0.245453	0.0113509	0.294129	Other	Other
ACVR1C	-0.24535	0.195879	0.834017	Other	Other
METTL14-DT	-0.245303	0.647643	0.981734	Other	Other
MICAL2	-0.245247	0.455302	0.956227	Other	Other
AIRIM	-0.245183	0.0581601	0.595013	Other	Other
ORC5	-0.245044	0.0658342	0.614513	Other	Other
CSF1R	-0.245009	0.548799	0.968261	Other	Other
ZNF277	-0.244997	0.0534018	0.582617	Other	Other
GNPNAT1	-0.244832	0.0120876	0.308061	Other	Other
MIA2	-0.244668	0.0191737	0.381373	Other	Other
ZNF658	-0.244527	0.205006	0.841681	Other	Other
MMS19	-0.244446	0.0109433	0.288967	Other	Other
TMEM252	-0.244433	0.708789	0.989916	Other	Other
PNN-AS1	-0.244387	0.629917	0.979634	Other	Other
C10orf95-AS1	-0.244321	0.0784681	0.652429	Other	Other
MANBAL	-0.244313	0.289796	0.89925	Other	Other
ZBTB25	-0.24409	0.0206782	0.397849	Other	Other
ZNF888	-0.24402	0.468611	0.957927	Other	Other
CLIC2	-0.243991	0.730023	0.989916	Other	Other
CPB2-AS1	-0.243936	0.116815	0.733585	Other	Other
MTCO3P12	-0.24389	0.825626	0.996481	Other	Other
RAB31	-0.243848	0.452777	0.955279	Other	Other
DZIP1L	-0.243801	0.0458409	0.550746	Other	Other
TRAPPC6A	-0.2438	0.198396	0.837368	Other	Other
MIR3671	-0.243763	0.743495	0.989916	Other	Other
NAMPT	-0.243612	0.00306291	0.138781	Other	Other
GLRX2	-0.24348	0.0746365	0.64179	Other	Other
TMED5	-0.243197	0.00208292	0.107471	Other	Other
RPS3A	-0.243164	0.00306558	0.138781	Other	Other
LRPPRC	-0.243139	0.000145615	0.0161245	Other	Other
ABHD12B	-0.243068	0.554383	0.969858	Other	Other
ZMPSTE24	-0.243027	0.00413373	0.163564	Other	Other
OXA1L	-0.24298	0.00574971	0.197986	Other	Other
KLF16	-0.242945	0.237288	0.87394	Other	Other
ASL	-0.242884	0.210563	0.848428	Other	Other
TEFM	-0.242809	0.135843	0.762824	Other	Other
ZNF446	-0.242774	0.197042	0.835869	Other	Other
UXT	-0.242683	0.064069	0.61122	Other	Other
ZC3H8	-0.242512	0.0161978	0.35314	Other	Other
TAF5	-0.242463	0.0236891	0.421529	Other	Other
TAF9	-0.242162	0.305194	0.902865	Other	Other
TSEN2	-0.242144	0.0176704	0.367545	Other	Other
SPEF2	-0.241951	0.304166	0.902641	Other	Other
KIAA0753	-0.241672	0.0524573	0.579808	Other	Other
RNF103-CHMP3	-0.241665	0.782922	0.990816	Other	Other
IMP4	-0.241294	0.0035688	0.149164	Other	HALLMARK_MYC_TARGETS_V2
SNORA20	-0.241139	0.776136	0.989916	Other	Other
MYOF	-0.241124	0.740407	0.989916	Other	Other
IRF9	-0.241117	0.605199	0.976607	Other	Other
PUS10	-0.241115	0.154236	0.788707	Other	Other
SUPV3L1	-0.24076	0.0155044	0.344364	Other	HALLMARK_MYC_TARGETS_V2
FAM21FP	-0.240457	0.73941	0.989916	Other	Other
CPNE7	-0.240366	0.00335293	0.145989	Other	Other
EXTL2	-0.240344	0.0413811	0.524788	Other	Other
RPP25L	-0.24022	0.179745	0.818015	Other	Other
PER1	-0.240213	0.125194	0.748346	Other	Other
INTU	-0.240149	0.0225938	0.413508	Other	Other
BMP2K-DT	-0.240013	0.678122	0.986639	Other	Other
EMSY-DT	-0.239413	0.131535	0.757706	Other	Other
FAM50B	-0.239241	0.76427	0.989916	Other	Other
LINS1	-0.239075	0.074361	0.640853	Other	Other
TRPS1-AS1	-0.239038	0.791844	0.991032	Other	Other
RPL21P65	-0.239023	0.818362	0.996481	Other	Other
ITGB3BP	-0.238979	0.0480583	0.56252	Other	Other
CMTR2	-0.238907	0.0486874	0.564304	Other	Other
FANCM	-0.238801	0.023494	0.420247	Other	Other
ARHGAP31	-0.238774	0.735258	0.989916	Other	Other
RPS3AP44	-0.238759	0.660507	0.983351	Other	Other
GAS2L3	-0.23873	0.022499	0.413508	Other	Other
ZNF230	-0.23853	0.457177	0.956227	Other	Other
HSD17B13	-0.238472	0.789069	0.990816	Other	Other
MBNL1	-0.238352	0.00154803	0.0872795	Other	Other
PIWIL2	-0.238309	0.190107	0.828695	Other	Other
ZKSCAN3	-0.238295	0.0990282	0.700474	Other	Other
COA6-AS1	-0.238165	0.764454	0.989916	Other	Other
GTPBP10	-0.238138	0.0192788	0.381373	Other	Other
LOC101927446	-0.238138	0.0192788	0.381373	Other	Other
TAC3	-0.238128	0.345724	0.925653	Other	Other
RPS6P10	-0.238096	0.709835	0.989916	Other	Other
AIMP1	-0.238029	0.00119471	0.0721134	Other	Other
CKLF-CMTM1	-0.23742	0.64641	0.981606	Other	Other
VPS13A	-0.237348	0.000798306	0.0531928	Other	Other
CD109	-0.237336	0.64006	0.979634	Other	Other
RCC1	-0.2373	0.00238457	0.116812	Other	Other
CDNF	-0.236924	0.536568	0.96741	Other	Other
HHIP	-0.236897	0.0109666	0.288967	Other	Other
TATDN1	-0.236811	0.0890616	0.677399	Other	Other
PCDH10-DT	-0.236786	0.589222	0.975109	Other	Other
EIF2A	-0.236644	0.000544529	0.0395015	Other	Other
SAXO3	-0.236638	0.704249	0.98933	Other	Other
MTMR7	-0.236405	0.489219	0.962125	Other	Other
BBS10	-0.236382	0.0528589	0.580316	Other	Other
LINC01036	-0.23625	0.0296351	0.461684	Other	Other
COPS9	-0.236165	0.162728	0.803564	Other	Other
PPP2R5A	-0.236115	0.0324832	0.476452	Other	Other
POR	-0.236041	0.0343709	0.487762	Other	Other
SCD	-0.23589	0.000221965	0.0224768	Other	Other
OTUD6B	-0.235783	0.0306335	0.468405	Other	Other
POP5	-0.235754	0.123033	0.747323	Other	Other
DARS2	-0.235742	0.00676034	0.219063	Other	Other
LRRC58	-0.235572	0.000699006	0.0478182	Other	Other
NFIX	-0.235302	0.263281	0.885624	Other	Other
KGD4	-0.235273	0.160996	0.800663	Other	Other
ACOT11	-0.235259	0.743887	0.989916	Other	Other
MYPN	-0.234973	0.668746	0.983848	Other	Other
RELCH	-0.23497	0.0311621	0.468405	Other	Other
IPO7	-0.234652	0.000451091	0.0353007	Other	Other
PDCD6	-0.234635	0.247751	0.876545	Other	Other
PUDP	-0.234362	0.101935	0.707672	Other	Other
MEI1	-0.234292	0.74586	0.989916	Other	Other
SKAP1	-0.234185	0.0955102	0.691837	Other	Other
GOLGA4-AS1	-0.234173	0.519572	0.965739	Other	Other
NR2C2AP	-0.234031	0.337675	0.924656	Other	Other
TBL1XR1-AS1	-0.234016	0.518041	0.965739	Other	Other
TIMM44	-0.234015	0.0258107	0.435497	Other	Other
LINC02609	-0.233952	0.313762	0.90988	Other	Other
RPIA	-0.233833	0.06241	0.609141	Other	Other
H2AC16	-0.233573	0.0295882	0.461684	Other	Other
SLC2A1	-0.233546	0.020168	0.392945	Other	Other
ZDHHC9	-0.233449	0.0314896	0.470814	Other	Other
H4C11	-0.233227	0.514302	0.964425	Other	Other
LINC02955	-0.233202	0.764542	0.989916	Other	Other
METTL1	-0.233084	0.235333	0.87394	Other	Other
ZNF805	-0.232771	0.0549381	0.586413	Other	Other
UQCC3	-0.232761	0.237617	0.87394	Other	Other
IRF5	-0.232524	0.74553	0.989916	Other	Other
RDH10	-0.23242	0.308314	0.906384	Other	Other
LOC105372791	-0.232389	0.744432	0.989916	Other	Other
SNHG25	-0.2322	0.211438	0.850838	Other	Other
FNDC10	-0.23192	0.407176	0.947743	Other	Other
MNAT1	-0.231891	0.0397154	0.516737	Other	Other
MRPS18B	-0.231853	0.0790073	0.653807	HALLMARK_MYC_TARGETS_V1	Other
PRSS16	-0.231702	0.505482	0.962125	Other	Other
EEF1A1P4	-0.231594	0.655467	0.982945	Other	Other
IRF2BP2	-0.231468	0.0190287	0.381373	Other	Other
GIN1	-0.231167	0.122462	0.746255	Other	Other
SORBS1	-0.23111	0.147239	0.776094	Other	Other
VCAN	-0.231053	0.658395	0.983142	Other	Other
METAP1	-0.231031	0.00335759	0.145989	Other	Other
DFFB	-0.230893	0.158086	0.796484	Other	Other
[truncated: 13,394 more rows]
